# Supplementary material for: Drosophila melanogaster behaviour changes in different social environments based on group size and density
Source: Commun Biol. 2020 Jun 12;3:304. doi: 10.1038/s42003-020-1024-z (PMC7293324; doi:10.1038/s42003-020-1024-z)
Supplement: Supplementary file 2 — Supplementary Data [file 42003_2020_1024_MOESM2_ESM.xlsx]

## Sheet: -Network Wildtype Data
Movement (mm/s)			Interaction Rate (interactions/min)			Clustering Coefficient (Z-Score)			Betweeness Centrality (Z-Score)
Density-Group Size	Raw Data	Outliers Removed	Density-Group Size	Raw Data	Outliers Removed	Density-Group Size	Raw Data	Outliers Removed	Density-Group Size	Raw Data	Outliers Removed
low-06	3.0318	3.0318	12-High	113.567	113.567	low-06	-3.7285	-3.7285	low-06	-3.2005	-3.2005
low-06	9.8344	9.8344	12-High	76.7	76.7	low-06	-4.2965	-4.2965	low-06	-3.5634	-3.5634
low-06	4.1287	4.1287	12-High	111.733	111.733	low-06	-3.8597	-3.8597	low-06	-3.7257	-3.7257
low-06	10.7367	10.7367	12-High	110.033	110.033	low-06	-4.8069	-4.8069	low-06	-2.2866	-2.2866
low-06	7.7761	7.7761	12-High	110.567	110.567	low-06	-3.6114	-3.6114	low-06	-3.9638	-3.9638
low-06	7.8843	7.8843	12-High	118.033	118.033	low-06	-4.1836	-4.1836	low-06	-3.5564	-3.5564
low-06	1.4441	1.4441	12-High	147.167	147.167	low-06	-3.1007	-3.1007	low-06	-5.3899	-5.3899
low-06	4.7917	4.7917	12-High	122.533	122.533	low-06	-3.8136	-3.8136	low-06	-4.243	-4.243
low-06	1.3112	1.3112	12-High	143.6	143.6	low-06	-2.4441	-2.4441	low-06	-4.944	-4.944
low-06	3.9329	3.9329	12-High	118.7	118.7	low-06	-2.9416	-2.9416	low-06	-5.0059	-5.0059
low-06	3.9395	3.9395	12-High	111.367	111.367	low-06	-3.3936	-3.3936	low-06	-4.4315	-4.4315
low-06	10.0737	10.0737	12-High	126.5	126.5	low-06	-3.922	-3.922	low-06	-4.4077	-4.4077
low-06	6.9085	6.9085	12-High	98.3	98.3	low-06	-4.5172	-4.5172	low-06	-3.135	-3.135
low-06	1.7858	1.7858	12-High	116.533	116.533	low-06	-3.2554	-3.2554	low-06	-3.5442	-3.5442
low-06	7.177	7.177	12-High	123.567	123.567	low-06	-4.2345	-4.2345	low-06	-3.5617	-3.5617
low-06	7.2497	7.2497	12-High	115	115	low-06	-3.947	-3.947	low-06	-3.8102	-3.8102
low-06	2.6241	2.6241	12-High	121.3	121.3	low-06	-4.2792	-4.2792	low-06	-4.5231	-4.5231
low-06	4.2472	4.2472	12-High	137.6	137.6	low-06	-3.6626	-3.6626	low-06	-4.4784	-4.4784
low-06	2.0105	2.0105	12-High	108.933	108.933	low-06	-3.4229	-3.4229	low-06	-3.5757	-3.5757
low-06	3.8299	3.8299	12-High	150.3	150.3	low-06	-3.2847	-3.2847	low-06	-3.8339	-3.8339
med-06	5.78	5.78	12-High	148.933	148.933	med-06	-4.7302	-4.7302	med-06	-2.9144	-2.9144
med-06	6.1048	6.1048	12-High	148.633	148.633	med-06	-3.711	-3.711	med-06	-3.6598	-3.6598
med-06	4.8679	4.8679	12-Low	27.1	27.1	med-06	-4.1538	-4.1538	med-06	-3.2694	-3.2694
med-06	1.8619	1.8619	12-Low	54.4333	54.4333	med-06	-3.6079	-3.6079	med-06	-3.5082	-3.5082
med-06	4.4094	4.4094	12-Low	38.4	38.4	med-06	-3.9281	-3.9281	med-06	-3.3847	-3.3847
med-06	5.5162	5.5162	12-Low	37.2333	37.2333	med-06	-3.9154	-3.9154	med-06	-3.0989	-3.0989
med-06	2.182	2.182	12-Low	36.3	36.3	med-06	-3.3724	-3.3724	med-06	-3.7159	-3.7159
med-06	3.2192	3.2192	12-Low	53.2333	53.2333	med-06	-3.9954	-3.9954	med-06	-3.2861	-3.2861
med-06	6.6698	6.6698	12-Low	52.2	52.2	med-06	-4.0005	-4.0005	med-06	-3.3708	-3.3708
med-06	5.3377	5.3377	12-Low	46.6333	46.6333	med-06	-3.9148	-3.9148	med-06	-3.4739	-3.4739
med-06	4.4542	4.4542	12-Low	70.0667	70.0667	med-06	-4.4578	-4.4578	med-06	-3.3961	-3.3961
med-06	2.3596	2.3596	12-Low	65.0333	65.0333	med-06	-3.7281	-3.7281	med-06	-3.6346	-3.6346
med-06	7.7003	7.7003	12-Low	24.8667	24.8667	med-06	-3.8884	-3.8884	med-06	-3.2661	-3.2661
med-06	6.0414	6.0414	12-Low	28.9667	28.9667	med-06	-3.4343	-3.4343	med-06	-3.4819	-3.4819
med-06	5.5617	5.5617	12-Low	32.4	32.4	med-06	-3.6767	-3.6767	med-06	-3.3674	-3.3674
med-06	7.5545	7.5545	12-Low	63.1667	63.1667	med-06	-4.0023	-4.0023	med-06	-3.823	-3.823
med-06	7.1592	7.1592	12-Low	55	55	med-06	-3.7968	-3.7968	med-06	-3.7908	-3.7908
med-06	6.5104	6.5104	12-Low	60.9	60.9	med-06	-4.4311	-4.4311	med-06	-3.7409	-3.7409
med-06	5.0203	5.0203	12-Low	35.6333	35.6333	med-06	-4.1324	-4.1324	med-06	-3.4531	-3.4531
med-06	3.3468	3.3468	12-Low	36.9667	36.9667	med-06	-3.349	-3.349	med-06	-4.0556	-4.0556
med-06	6.7594	6.7594	12-Low	49.2	49.2	med-06	-4.4302	-4.4302	med-06	-3.4189	-3.4189
high-06	3.6945	3.6945	12-Low	62.8667	62.8667	high-06	-3.8145	-3.8145	high-06	-3.6877	-3.6877
high-06	5.9748	5.9748	12-Low	43.7	43.7	high-06	-3.8992	-3.8992	high-06	-3.061	-3.061
high-06	3.5389	3.5389	12-Low	8.76667	8.76667	high-06	-2.9475		high-06	-3.7745	-3.7745
high-06	3.9672	3.9672	12-Medium	87.0333	87.0333	high-06	-3.8447	-3.8447	high-06	-2.8965	-2.8965
high-06	8.0253	8.0253	12-Medium	99.0667	99.0667	high-06	-4.2027	-4.2027	high-06	-3.2588	-3.2588
high-06	6.2188	6.2188	12-Medium	56.4333	56.4333	high-06	-3.9265	-3.9265	high-06	-3.6222	-3.6222
high-06	4.918	4.918	12-Medium	64.0667	64.0667	high-06	-3.9123	-3.9123	high-06	-2.7235	-2.7235
high-06	5.1025	5.1025	12-Medium	78.4667	78.4667	high-06	-3.6399	-3.6399	high-06	-3.5174	-3.5174
high-06	6.1509	6.1509	12-Medium	84.2333	84.2333	high-06	-3.6478	-3.6478	high-06	-3.5326	-3.5326
high-06	6.3552	6.3552	12-Medium	64.4667	64.4667	high-06	-3.978	-3.978	high-06	-3.5801	-3.5801
high-06	5.6822	5.6822	12-Medium	61.3333	61.3333	high-06	-4.0668	-4.0668	high-06	-3.1515	-3.1515
high-06	4.621	4.621	12-Medium	55.5	55.5	high-06	-4.0656	-4.0656	high-06	-4.0174	-4.0174
high-06	5.0576	5.0576	12-Medium	53.0333	53.0333	high-06	-4.0849	-4.0849	high-06	-3.2873	-3.2873
high-06	1.0784		12-Medium	59.2667	59.2667	high-06	-3.2257		high-06	-4.745
high-06	3.0683	3.0683	12-Medium	47.0667	47.0667	high-06	-4.546		high-06	-3.8186	-3.8186
high-06	6.1593	6.1593	12-Medium	65.1333	65.1333	high-06	-3.7865	-3.7865	high-06	-3.6206	-3.6206
high-06	6.8171	6.8171	12-Medium	85	85	high-06	-3.8181	-3.8181	high-06	-3.8093	-3.8093
high-06	6.8733	6.8733	12-Medium	68.8667	68.8667	high-06	-3.764	-3.764	high-06	-3.2497	-3.2497
high-06	5.8483	5.8483	12-Medium	53.5	53.5	high-06	-4.3837	-4.3837	high-06	-3.5146	-3.5146
high-06	5.9024	5.9024	12-Medium	61.2	61.2	high-06	-4.3356	-4.3356	high-06	-3.0713	-3.0713
high-06	5.8623	5.8623	12-Medium	35.1667	35.1667	high-06	-3.7021	-3.7021	high-06	-3.778	-3.778
high-06	4.4982	4.4982	12-Medium	65.1333	65.1333	high-06	-3.9945	-3.9945	high-06	-3.3584	-3.3584
high-06	4.4403	4.4403	12-Medium	85.6667	85.6667	high-06	-4.057	-4.057	high-06	-3.8799	-3.8799
high-06	6.7918	6.7918	24-High	298.8	298.8	high-06	-4.0815	-4.0815	high-06	-3.8436	-3.8436
low-12	1.0562	1.0562	24-High	196.1	196.1	low-12	-0.32615	-0.32615	low-12	-4.2151
low-12	4.6254	4.6254	24-High	314.3	314.3	low-12	-3.4859	-3.4859	low-12	6.1428	6.1428
low-12	2.5	2.5	24-High	307.833	307.833	low-12	1.0249	1.0249	low-12	7.5005	7.5005
low-12	2.8291	2.8291	24-High	181.267	181.267	low-12	-2.0595	-2.0595	low-12	2.9644	2.9644
low-12	11.3029	11.3029	24-High	275.8	275.8	low-12	-4.2348	-4.2348	low-12	4.4973	4.4973
low-12	9.2983	9.2983	24-High	167.967	167.967	low-12	-3.4141	-3.4141	low-12	3.8928	3.8928
low-12	3.1689	3.1689	24-High	285.133	285.133	low-12	-3.0232	-3.0232	low-12	-0.44115	-0.44115
low-12	7.0771	7.0771	24-High	204.5	204.5	low-12	-6.0027	-6.0027	low-12	4.5061	4.5061
low-12	4.4504	4.4504	24-High	272.8	272.8	low-12	-0.71188	-0.71188	low-12	5.9555	5.9555
low-12	1.6052	1.6052	24-High	283.033	283.033	low-12	-0.91271	-0.91271	low-12	2.1361	2.1361
low-12	0.7256	0.7256	24-High	259.2	259.2	low-12	1.3962	1.3962	low-12	0.67034	0.67034
low-12	1.6975	1.6975	24-High	357.467	357.467	low-12	-1.3785	-1.3785	low-12	0.65999	0.65999
low-12	3.037	3.037	24-High	210.9	210.9	low-12	-4.3279	-4.3279	low-12	5.2519	5.2519
low-12	8.5674	8.5674	24-High	193.933	193.933	low-12	-3.5371	-3.5371	low-12	4.744	4.744
low-12	6.6753	6.6753	24-High	217.133	217.133	low-12	-4.4702	-4.4702	low-12	5.637	5.637
low-12	6.1676	6.1676	24-High	256.367	256.367	low-12	-3.7757	-3.7757	low-12	6.0656	6.0656
low-12	3.0489	3.0489	24-High	244.733	244.733	low-12	-2.2365	-2.2365	low-12	5.2186	5.2186
low-12	2.758	2.758	24-High	215.733	215.733	low-12	0.038658	0.038658	low-12	3.4711	3.4711
low-12	5.4549	5.4549	24-High	208.933	208.933	low-12	-3.5418	-3.5418	low-12	2.9657	2.9657
low-12	4.3204	4.3204	24-High	216.633	216.633	low-12	-1.4926	-1.4926	low-12	3.2817	3.2817
low-12	3.5954	3.5954	24-High	251.467	251.467	low-12	-2.4729	-2.4729	low-12	4.5649	4.5649
low-12	0.43631	0.43631	24-High	246.667	246.667	low-12	8.0249		low-12	32.815
med-12	7.0803	7.0803	24-Medium	249.5	249.5	med-12	-3.0593	-3.0593	med-12	5.1834	5.1834
med-12	6.3632	6.3632	24-Medium	246.533	246.533	med-12	-3.2419	-3.2419	med-12	3.203	3.203
med-12	3.5842	3.5842	24-Medium	157.6	157.6	med-12	-2.646	-2.646	med-12	2.673	2.673
med-12	5.5569	5.5569	24-Medium	211.367	211.367	med-12	-3.6346	-3.6346	med-12	3.8272	3.8272
med-12	8.3977	8.3977	24-Medium	230.333	230.333	med-12	-3.8457	-3.8457	med-12	4.5431	4.5431
med-12	7.0045	7.0045	24-Medium	212.367	212.367	med-12	-0.9898	-0.9898	med-12	4.9435	4.9435
med-12	6.4979	6.4979	24-Medium	184.167	184.167	med-12	-3.6505	-3.6505	med-12	4.4135	4.4135
med-12	7.6803	7.6803	24-Medium	95.3333	95.3333	med-12	-3.7795	-3.7795	med-12	4.4075	4.4075
med-12	5.8927	5.8927	24-Medium	69.3667	69.3667	med-12	-3.6582	-3.6582	med-12	4.1839	4.1839
med-12	0.84523	0.84523	24-Medium	153.767	153.767	med-12	0.1428	0.1428	med-12	-0.83252
med-12	8.122	8.122	24-Medium	204.267	204.267	med-12	-4.1865	-4.1865	med-12	4.2677	4.2677
med-12	1.5329	1.5329	24-Medium	119.367	119.367	med-12	-2.3886	-2.3886	med-12	5.7829	5.7829
med-12	5.3436	5.3436	24-Medium	158	158	med-12	-3.1175	-3.1175	med-12	4.1088	4.1088
med-12	8.9487	8.9487	24-Medium	218.333	218.333	med-12	-3.1087	-3.1087	med-12	2.693	2.693
med-12	2.9026	2.9026	24-Medium	175	175	med-12	-1.6122	-1.6122	med-12	5.4031	5.4031
med-12	1.083	1.083	24-Medium	181.567	181.567	med-12	-0.33058	-0.33058	med-12	6.4027	6.4027
med-12	5.1181	5.1181	24-Medium	319.933	319.933	med-12	-3.0637	-3.0637	med-12	3.9837	3.9837
med-12	2.3759	2.3759	24-Medium	138.433	138.433	med-12	-1.1147	-1.1147	med-12	5.0582	5.0582
med-12	7.7015	7.7015	24-Medium	250.433	250.433	med-12	-3.6901	-3.6901	med-12	3.6715	3.6715
med-12	7.1241	7.1241	6-High	25.9	25.9	med-12	-2.3912	-2.3912	med-12	5.1367	5.1367
high-12	6.2933	6.2933	6-High	42.0333	42.0333	high-12	-3.6703	-3.6703	high-12	3.6872	3.6872
high-12	2.8958		6-High	34.6333	34.6333	high-12	-3.0399	-3.0399	high-12	2.2139	2.2139
high-12	5.4642	5.4642	6-High	37.2	37.2	high-12	-3.5371	-3.5371	high-12	3.3964	3.3964
high-12	6.8217	6.8217	6-High	50.2667	50.2667	high-12	-3.8646	-3.8646	high-12	2.9128	2.9128
high-12	6.2513	6.2513	6-High	47.5	47.5	high-12	-2.2168	-2.2168	high-12	3.3207	3.3207
high-12	5.6966	5.6966	6-High	39.3333	39.3333	high-12	-2.1788	-2.1788	high-12	4.8624	4.8624
high-12	7.7471	7.7471	6-High	39.7667	39.7667	high-12	-2.4202	-2.4202	high-12	4.5278	4.5278
high-12	5.2943	5.2943	6-High	52.3	52.3	high-12	-2.6165	-2.6165	high-12	3.9222	3.9222
high-12	6.8197	6.8197	6-High	53.8333	53.8333	high-12	-3.1011	-3.1011	high-12	3.6351	3.6351
high-12	7.4956	7.4956	6-High	45.5333	45.5333	high-12	-2.6901	-2.6901	high-12	3.8611	3.8611
high-12	5.6553	5.6553	6-High	51.7333	51.7333	high-12	-3.4944	-3.4944	high-12	3.4125	3.4125
high-12	6.5742	6.5742	6-High	45.9	45.9	high-12	-3.0106	-3.0106	high-12	3.6957	3.6957
high-12	3.8193	3.8193	6-High	22.1	22.1	high-12	-1.1221	-1.1221	high-12	3.8553	3.8553
high-12	6.1258	6.1258	6-High	36.4333	36.4333	high-12	-2.9934	-2.9934	high-12	3.3759	3.3759
high-12	7.9708	7.9708	6-High	50.3	50.3	high-12	-3.2998	-3.2998	high-12	3.194	3.194
high-12	5.6304	5.6304	6-High	49.7	49.7	high-12	-3.2531	-3.2531	high-12	4.1105	4.1105
high-12	5.2227	5.2227	6-High	43.5333	43.5333	high-12	-2.6817	-2.6817	high-12	4.2399	4.2399
high-12	4.8439	4.8439	6-High	51.5667	51.5667	high-12	-1.65	-1.65	high-12	4.6077	4.6077
high-12	5.4671	5.4671	6-High	50.8333	50.8333	high-12	-2.9789	-2.9789	high-12	2.4311	2.4311
high-12	6.4995	6.4995	6-High	31.1	31.1	high-12	-1.8817	-1.8817	high-12	4.5575	4.5575
high-12	6.1821	6.1821	6-High	35.5	35.5	high-12	-1.908	-1.908	high-12	3.4855	3.4855
high-12	7.3201	7.3201	6-High	45.2333	45.2333	high-12	-2.3479	-2.3479	high-12	4.4578	4.4578
low-24	3.342	3.342	6-High	48.9667	48.9667	low-24	1.8892	1.8892	low-24	7.1293	7.1293
low-24	5.4249	5.4249	6-Low	14.6333	14.6333	low-24	-3.33	-3.33	low-24	5.5369	5.5369
low-24	11.0874	11.0874	6-Low	30.5667	30.5667	low-24	-2.6762	-2.6762	low-24	3.3894	3.3894
low-24	3.9108	3.9108	6-Low	24.7	24.7	low-24	3.5896	3.5896	low-24	7.4532	7.4532
low-24	11.6533	11.6533	6-Low	23.8667	23.8667	low-24	-4.6317	-4.6317	low-24	2.7864	2.7864
low-24	12.4699	12.4699	6-Low	30.2	30.2	low-24	-4.1596	-4.1596	low-24	3.5616	3.5616
low-24	1.2589	1.2589	6-Low	31.0333	31.0333	low-24	6.5841	6.5841	low-24	15.2258
low-24	11.2176	11.2176	6-Low	8.6	8.6	low-24	-3.0082	-3.0082	low-24	3.5283	3.5283
low-24	10.9182	10.9182	6-Low	26.2	26.2	low-24	-3.5536	-3.5536	low-24	2.5696	2.5696
low-24	5.8423	5.8423	6-Low	18.5333	18.5333	low-24	-0.98468	-0.98468	low-24	5.4393	5.4393
low-24	3.8913	3.8913	6-Low	23.7	23.7	low-24	0.92308	0.92308	low-24	5.346	5.346
low-24	3.8556	3.8556	6-Low	20.2	20.2	low-24	-1.0606	-1.0606	low-24	4.3845	4.3845
low-24	5.2102	5.2102	6-Low	25.6667	25.6667	low-24	-3.5429	-3.5429	low-24	5.065	5.065
low-24	9.5767	9.5767	6-Low	24.1667	24.1667	low-24	-1.2185	-1.2185	low-24	4.5952	4.5952
low-24	8.9345	8.9345	6-Low	20.2333	20.2333	low-24	-1.8809	-1.8809	low-24	3.8058	3.8058
low-24	0.70296	0.70296	6-Low	31.7	31.7	low-24	16.588		low-24	16.4871
low-24	1.4736	1.4736	6-Low	31.5667	31.5667	low-24	2.2799	2.2799	low-24	6.4752	6.4752
low-24	0.93241	0.93241	6-Low	16.7	16.7	low-24	1.2677	1.2677	low-24	5.1122	5.1122
low-24	1.5437	1.5437	6-Low	26.8333	26.8333	low-24	3.6012	3.6012	low-24	5.167	5.167
low-24	8.8565	8.8565	6-Low	21.2667	21.2667	low-24	-3.3025	-3.3025	low-24	3.1375	3.1375
low-24	7.236	7.236	6-Low	29.0667	29.0667	low-24	-2.2031	-2.2031	low-24	7.2131	7.2131
low-24	3.2615	3.2615	6-Medium	17.4667	17.4667	low-24	10.549	10.549	low-24	1.411	1.411
low-24	2.56	2.56	6-Medium	23.1	23.1	low-24	2.6674	2.6674	low-24	8.9669	8.9669
med-24	8.0893	8.0893	6-Medium	21.4	21.4	med-24	-2.8971	-2.8971	med-24	4.7401	4.7401
med-24	10.0781	10.0781	6-Medium	17.9333	17.9333	med-24	-1.8633	-1.8633	med-24	4.0756	4.0756
med-24	3.48	3.48	6-Medium	20.5667	20.5667	med-24	-0.59337	-0.59337	med-24	5.6472	5.6472
med-24	4.5074	4.5074	6-Medium	33.8333	33.8333	med-24	-1.5624	-1.5624	med-24	5.8081	5.8081
med-24	11.1637	11.1637	6-Medium	11.9667	11.9667	med-24	-3.4301	-3.4301	med-24	3.2106	3.2106
med-24	4.4794	4.4794	6-Medium	18.5	18.5	med-24	-0.66741	-0.66741	med-24	6.7043	6.7043
med-24	3.631	3.631	6-Medium	31.1	31.1	med-24	-1.4017	-1.4017	med-24	4.7959	4.7959
med-24	1.1505	1.1505	6-Medium	26.5667	26.5667	med-24	10.1598		med-24	17.7746
med-24	0.88314	0.88314	6-Medium	21.3667	21.3667	med-24	8.0434		med-24	8.5057	8.5057
med-24	2.8189	2.8189	6-Medium	23.2667	23.2667	med-24	1.2992	1.2992	med-24	8.8611	8.8611
med-24	7.0755	7.0755	6-Medium	24.2	24.2	med-24	-2.1834	-2.1834	med-24	4.7424	4.7424
med-24	1.7031	1.7031	6-Medium	35.0667	35.0667	med-24	-0.9404	-0.9404	med-24	7.3718	7.3718
med-24	3.9041	3.9041	6-Medium	30.8667	30.8667	med-24	-0.75161	-0.75161	med-24	7.4394	7.4394
med-24	6.2554	6.2554	6-Medium	25.7	25.7	med-24	-1.834	-1.834	med-24	3.9321	3.9321
med-24	2.8096	2.8096	6-Medium	35.8	35.8	med-24	1.9552	1.9552	med-24	9.2591	9.2591
med-24	5.0804	5.0804	6-Medium	33.5333	33.5333	med-24	1.5991	1.5991	med-24	6.8635	6.8635
med-24	7.0861	7.0861	6-Medium	26.2667	26.2667	med-24	0.83672	0.83672	med-24	7.7248	7.7248
med-24	1.1879	1.1879	6-Medium	24.5667	24.5667	med-24	6.1419	6.1419	med-24	11.9136	11.9136
med-24	6.1358	6.1358	6-Medium	28.9667	28.9667	med-24	-1.8142	-1.8142	med-24	5.0246	5.0246
high-24	6.5718	6.5718	24-Low	263.967		high-24	-1.6877	-1.6877	high-24	4.5219	4.5219
high-24	1.6347	1.6347	24-Low	122.433	122.433	high-24	3.5457		high-24	9.1168	9.1168
high-24	8.6177	8.6177	24-Low	191.8	191.8	high-24	-0.80702	-0.80702	high-24	4.7563	4.7563
high-24	6.0715	6.0715	24-Low	198.667	198.667	high-24	-1.4088	-1.4088	high-24	4.7476	4.7476
high-24	1.4898	1.4898	24-Low	145.467	145.467	high-24	1.6561		high-24	7.1371	7.1371
high-24	4.2333	4.2333	24-Low	152.833	152.833	high-24	-1.0105	-1.0105	high-24	5.1913	5.1913
high-24	2.1085	2.1085	24-Low	99.9667	99.9667	high-24	-0.93475	-0.93475	high-24	6.6851	6.6851
high-24	6.398	6.398	24-Low	179.9	179.9	high-24	-1.7062	-1.7062	high-24	4.0486	4.0486
high-24	5.9832	5.9832	24-Low	155.2	155.2	high-24	-2.3824	-2.3824	high-24	5.9541	5.9541
high-24	7.5018	7.5018	24-Low	183.433	183.433	high-24	-1.8529	-1.8529	high-24	4.8099	4.8099
high-24	6.5803	6.5803	24-Low	176.4	176.4	high-24	-2.6659	-2.6659	high-24	3.7689	3.7689
high-24	7.0482	7.0482	24-Low	104.233	104.233	high-24	-3.6068	-3.6068	high-24	3.7762	3.7762
high-24	7.6197	7.6197	24-Low	145.433	145.433	high-24	-0.75818	-0.75818	high-24	5.0044	5.0044
high-24	3.9255	3.9255	24-Low	180.067	180.067	high-24	0.30096	0.30096	high-24	7.5504	7.5504
high-24	3.6016	3.6016	24-Low	181.367	181.367	high-24	-2.0756	-2.0756	high-24	5.0523	5.0523
high-24	5.3902	5.3902	24-Low	130.9	130.9	high-24	-3.8533	-3.8533	high-24	4.3238	4.3238
high-24	8.2975	8.2975	24-Low	189.667	189.667	high-24	-3.7644	-3.7644	high-24	3.1743	3.1743
high-24	6.4235	6.4235	24-Low	97.7667	97.7667	high-24	-1.3743	-1.3743	high-24	4.4346	4.4346
high-24	3.3337	3.3337	24-Low	105.567	105.567	high-24	0.90314	0.90314	high-24	5.9371	5.9371
high-24	2.8607	2.8607	24-Low	147.4	147.4	high-24	-0.44567	-0.44567	high-24	8.5834	8.5834
high-24	3.5681	3.5681	24-Low	184.9	184.9	high-24	-1.2785	-1.2785	high-24	6.2206	6.2206
high-24	7.5862	7.5862	24-Low	158.467	158.467	high-24	-2.5415	-2.5415	high-24	3.325	3.325
high-24	7.553	7.553	24-Low	195.167	195.167	high-24	-2.1071	-2.1071	high-24	3.5801	3.5801

## Sheet: Network LUSH Data
Movement (mm/s)			Interaction Rate (interactions/min)			Clustering Coefficient (Z-Score)			Betweeness Centrality (Z-Score)
Genotype-Group Size	Raw Data	Outliers Removed	Genotype-Group Size	Raw Data	Outliers Removed	Genotype-Group Size	Raw Data	Outliers Removed	Genotype-Group Size	Raw Data	Outliers Removed
kir21-06	2.4e-05	2.4008e-05	kir21-06	7.6	7.6	kir21-06	-2.6549	-2.6549	kir21-06	-3.2225	-3.2225
kir21-06	5.02e-05	5.018e-05	kir21-06	14.9	14.9	kir21-06	-3.0765	-3.0765	kir21-06	-2.4396	-2.4396
kir21-06	4.69e-05	4.694e-05	kir21-06	11.1333	11.1333	kir21-06	-2.2761	-2.2761	kir21-06	-2.2338	-2.2338
kir21-06	2.04e-05	2.0423e-05	kir21-06	9.46667	9.46667	kir21-06	-3.884	-3.884	kir21-06	-4.032	-4.032
kir21-06	3.6e-05	3.6037e-05	kir21-06	9.93333	9.93333	kir21-06	-2.4132	-2.4132	kir21-06	-2.4998	-2.4998
kir21-06	9.52e-06	9.5215e-06	kir21-06	7.96667	7.96667	kir21-06	-2.3391	-2.3391	kir21-06	-1.8538	-1.8538
kir21-06	4.79e-05	4.7931e-05	kir21-06	14.8667	14.8667	kir21-06	-3.3534	-3.3534	kir21-06	-2.3264	-2.3264
kir21-06	4.23e-05	4.2311e-05	kir21-06	13.4	13.4	kir21-06	-2.8647	-2.8647	kir21-06	-3.3118	-3.3118
kir21-06	3.31e-05	3.3121e-05	kir21-06	12.9	12.9	kir21-06	-2.1894	-2.1894	kir21-06	-2.7972	-2.7972
kir21-06	4.33e-05	4.3325e-05	kir21-06	18.8667	18.8667	kir21-06	-3.1158	-3.1158	kir21-06	-2.5693	-2.5693
kir21-06	1.77e-05	1.7715e-05	kir21-06	6.46667	6.46667	kir21-06	-4.0944	-4.0944	kir21-06	-2.359	-2.359
kir21-06	2.92e-05	2.9227e-05	kir21-06	9.6	9.6	kir21-06	-3.1536	-3.1536	kir21-06	-2.4577	-2.4577
kir21-06	1.18e-05	1.1804e-05	kir21-06	3.53333	3.53333	kir21-06	-1.3193	-1.3193	kir21-06	-8.8437
kir21-06	1.27e-05	1.2681e-05	kir21-06	6.76667	6.76667	kir21-06	-4.0854	-4.0854	kir21-06	-3.929	-3.929
kir21-06	2.5e-05	2.4996e-05	kir21-06	11.9	11.9	kir21-06	-3.8531	-3.8531	kir21-06	-4.724	-4.724
kir21-06	1.96e-05	1.9599e-05	kir21-06	4.5	4.5	kir21-06	-1.4223	-1.4223	kir21-06	-1.894	-1.894
kir21-06	1.29e-05	1.2857e-05	kir21-06	4.93333	4.93333	kir21-06	-2.9422	-2.9422	kir21-06	-4.2376	-4.2376
kir21-06	9.53e-06	9.5271e-06	kir21-06	5.96667	5.96667	kir21-06	-3.9228	-3.9228	kir21-06	-4.9984	-4.9984
kir21-06	2.81e-05	2.8138e-05	kir21-06	13.7333	13.7333	kir21-06	-2.3114	-2.3114	kir21-06	-2.9126	-2.9126
kir21-06	7.38e-06	7.3791e-06	kir21-06	4.9	4.9	kir21-06	-1.9768	-1.9768	kir21-06	-6.3287	-6.3287
kir21-06	5.25e-06	5.2493e-06	kir21-06	5.8	5.8	kir21-06	0.012617		kir21-06	-9.6096
kir21-06	1.37e-05	1.3731e-05	kir21-06	10.8	10.8	kir21-06	1.51		kir21-06	-2.8451	-2.8451
pLUSH-06	1.76e-05	1.7626e-05	kir21-12	39.6667	39.6667	pLUSH-06	-3.4491	-3.4491	pLUSH-06	-3.4554	-3.4554
pLUSH-06	3.36e-05	3.355e-05	kir21-12	30.8	30.8	pLUSH-06	-3.4993	-3.4993	pLUSH-06	-2.2169	-2.2169
pLUSH-06	3.99e-05	3.9933e-05	kir21-12	39.5667	39.5667	pLUSH-06	-3.3111	-3.3111	pLUSH-06	-2.0878	-2.0878
pLUSH-06	4.41e-05	4.4081e-05	kir21-12	43.6	43.6	pLUSH-06	-3.1785	-3.1785	pLUSH-06	-2.5917	-2.5917
pLUSH-06	5.1e-05	5.103e-05	kir21-12	41.5333	41.5333	pLUSH-06	-3.6742	-3.6742	pLUSH-06	-2.5688	-2.5688
pLUSH-06	3.75e-05	3.7492e-05	kir21-12	57.4667	57.4667	pLUSH-06	-4.0104	-4.0104	pLUSH-06	-2.5433	-2.5433
pLUSH-06	5.14e-05	5.1418e-05	kir21-12	64.4333	64.4333	pLUSH-06	-3.3828	-3.3828	pLUSH-06	-1.8143	-1.8143
pLUSH-06	5.48e-05	5.4809e-05	kir21-12	64.4333	64.4333	pLUSH-06	-3.5863	-3.5863	pLUSH-06	-2.8046	-2.8046
pLUSH-06	3.84e-05	3.8366e-05	kir21-12	53.8667	53.8667	pLUSH-06	-2.9223	-2.9223	pLUSH-06	-2.4701	-2.4701
pLUSH-06	4.53e-05	4.5303e-05	kir21-12	58.3667	58.3667	pLUSH-06	-2.8818	-2.8818	pLUSH-06	-2.35	-2.35
pLUSH-06	3.05e-05	3.0517e-05	kir21-12	51.2333	51.2333	pLUSH-06	-3.392	-3.392	pLUSH-06	-3.1353	-3.1353
pLUSH-06	4.04e-05	4.0407e-05	kir21-12	36.8667	36.8667	pLUSH-06	-3.1397	-3.1397	pLUSH-06	-2.9252	-2.9252
pLUSH-06	2.61e-05	2.6136e-05	kir21-12	62.2333	62.2333	pLUSH-06	-3.4958	-3.4958	pLUSH-06	-1.3112	-1.3112
pLUSH-06	5.37e-05	5.3719e-05	kir21-12	37.9667	37.9667	pLUSH-06	-3.2738	-3.2738	pLUSH-06	-2.0305	-2.0305
pLUSH-06	4.98e-05	4.9826e-05	kir21-12	28.1667	28.1667	pLUSH-06	-2.7563	-2.7563	pLUSH-06	-2.9291	-2.9291
pLUSH-06	4.89e-05	4.8886e-05	kir21-12	20.4	20.4	pLUSH-06	-3.0639	-3.0639	pLUSH-06	-3.3556	-3.3556
pLUSH-06	5.12e-05	5.1156e-05	kir21-12	24.2	24.2	pLUSH-06	-2.4173	-2.4173	pLUSH-06	-2.6201	-2.6201
pLUSH-06	2.9e-05	2.8966e-05	kir21-12	14.8667	14.8667	pLUSH-06	-3.4825	-3.4825	pLUSH-06	-3.3645	-3.3645
pLUSH-06	3.19e-05	3.1909e-05	kir21-12	50.7	50.7	pLUSH-06	-3.3271	-3.3271	pLUSH-06	-3.7464	-3.7464
pLUSH-06	3.53e-05	3.5295e-05	kir21-12	55.4667	55.4667	pLUSH-06	-3.7374	-3.7374	pLUSH-06	-1.8727	-1.8727
pLUSH-06	3.01e-05	3.0054e-05	kir21-12	48.6667	48.6667	pLUSH-06	-1.7353		pLUSH-06	-3.4447	-3.4447
pLUSH-06	3.18e-05	3.177e-05	kir21-12	62.0333	62.0333	pLUSH-06	-1.7318		pLUSH-06	-2.6418	-2.6418
pLUSHkir21-06	2.13e-05	2.1285e-05	kir21-24	115		pLUSHkir21-06	0.01371		pLUSHkir21-06	-3.7404	-3.7404
pLUSHkir21-06	9.9e-06	9.9007e-06	kir21-24	63.6	63.6	pLUSHkir21-06	-2.3208	-2.3208	pLUSHkir21-06	-4.2397	-4.2397
pLUSHkir21-06	1.04e-05	1.0365e-05	kir21-24	40	40	pLUSHkir21-06	-2.6357	-2.6357	pLUSHkir21-06	-2.5015	-2.5015
pLUSHkir21-06	2.35e-05	2.3537e-05	kir21-24	51.7667	51.7667	pLUSHkir21-06	-2.9578	-2.9578	pLUSHkir21-06	-3.7175	-3.7175
pLUSHkir21-06	1.89e-05	1.8891e-05	kir21-24	46.5333	46.5333	pLUSHkir21-06	-1.6493	-1.6493	pLUSHkir21-06	-4.0042	-4.0042
pLUSHkir21-06	2.96e-05	2.9625e-05	kir21-24	69.5	69.5	pLUSHkir21-06	-2.4163	-2.4163	pLUSHkir21-06	-3.1192	-3.1192
pLUSHkir21-06	3.22e-05	3.2212e-05	kir21-24	57.3667	57.3667	pLUSHkir21-06	-2.1408	-2.1408	pLUSHkir21-06	-3.1075	-3.1075
pLUSHkir21-06	8.07e-06	8.0742e-06	kir21-24	30.6333	30.6333	pLUSHkir21-06	-2.6438	-2.6438	pLUSHkir21-06	-2.9025	-2.9025
pLUSHkir21-06	1.75e-05	1.7471e-05	kir21-24	60.7667	60.7667	pLUSHkir21-06	-2.1887	-2.1887	pLUSHkir21-06	-3.3696	-3.3696
pLUSHkir21-06	3.1e-05	3.1014e-05	kir21-24	75	75	pLUSHkir21-06	-2.9119	-2.9119	pLUSHkir21-06	-2.1449	-2.1449
pLUSHkir21-06	4.26e-05	4.2593e-05	kir21-24	42.7	42.7	pLUSHkir21-06	-2.9969	-2.9969	pLUSHkir21-06	-3.9241	-3.9241
pLUSHkir21-06	2.71e-05	2.712e-05	kir21-24	73.2667	73.2667	pLUSHkir21-06	-2.3901	-2.3901	pLUSHkir21-06	-1.9776	-1.9776
pLUSHkir21-06	3.02e-05	3.0247e-05	kir21-24	68.5	68.5	pLUSHkir21-06	-3.1431	-3.1431	pLUSHkir21-06	-2.4107	-2.4107
pLUSHkir21-06	2.86e-05	2.8615e-05	kir21-24	90.2667	90.2667	pLUSHkir21-06	-2.8537	-2.8537	pLUSHkir21-06	-2.3408	-2.3408
pLUSHkir21-06	3.15e-05	3.1515e-05	kir21-24	58.5	58.5	pLUSHkir21-06	-1.8824	-1.8824	pLUSHkir21-06	-2.7035	-2.7035
pLUSHkir21-06	3.4e-05	3.3991e-05	kir21-24	74.2	74.2	pLUSHkir21-06	-2.2452	-2.2452	pLUSHkir21-06	-2.6789	-2.6789
pLUSHkir21-06	2.41e-05	2.4074e-05	kir21-24	79.6333	79.6333	pLUSHkir21-06	-3.0083	-3.0083	pLUSHkir21-06	-3.303	-3.303
pLUSHkir21-06	1.07e-05	1.0663e-05	kir21-24	46.2667	46.2667	pLUSHkir21-06	-2.3117	-2.3117	pLUSHkir21-06	-2.6845	-2.6845
pLUSHkir21-06	1.03e-05	1.0293e-05	kir21-24	35.9	35.9	pLUSHkir21-06	-3.8258	-3.8258	pLUSHkir21-06	-3.8213	-3.8213
pLUSHkir21-06	2.79e-05	2.7943e-05	kir21-24	60.8	60.8	pLUSHkir21-06	-1.9338	-1.9338	pLUSHkir21-06	-2.7768	-2.7768
pLUSHkir21-06	5.93e-06	5.9267e-06	pLUSH-06	12.2333	12.2333	pLUSHkir21-06	-3.1953	-3.1953	pLUSHkir21-06	-6.3586
pLUSHkir21-06	2.27e-05	2.2667e-05	pLUSH-06	13.3667	13.3667	pLUSHkir21-06	-1.6689	-1.6689	pLUSHkir21-06	-3.5585	-3.5585
kir21-12	2.73e-05	2.7302e-05	pLUSH-06	19.2333	19.2333	kir21-12	0.38426		kir21-12	3.9306	3.9306
kir21-12	3.16e-05	3.1561e-05	pLUSH-06	14.3333	14.3333	kir21-12	0.6118		kir21-12	1.4336	1.4336
kir21-12	3.32e-05	3.3157e-05	pLUSH-06	20.0667	20.0667	kir21-12	1.0219		kir21-12	3.0295	3.0295
kir21-12	3.25e-05	3.2496e-05	pLUSH-06	14.6667	14.6667	kir21-12	-1.3529	-1.3529	kir21-12	3.2399	3.2399
kir21-12	5.7e-05	5.7002e-05	pLUSH-06	18.9	18.9	kir21-12	-2.7991	-2.7991	kir21-12	1.9736	1.9736
kir21-12	3.91e-05	3.9072e-05	pLUSH-06	22.8333	22.8333	kir21-12	-1.2862	-1.2862	kir21-12	1.5712	1.5712
kir21-12	5.11e-05	5.1128e-05	pLUSH-06	15.6667	15.6667	kir21-12	-2.5121	-2.5121	kir21-12	3.1915	3.1915
kir21-12	5.22e-05	5.2153e-05	pLUSH-06	14.7667	14.7667	kir21-12	-1.5762	-1.5762	kir21-12	2.0793	2.0793
kir21-12	4.86e-05	4.8584e-05	pLUSH-06	20.9333	20.9333	kir21-12	-1.8155	-1.8155	kir21-12	0.95518	0.95518
kir21-12	3.21e-05	3.2088e-05	pLUSH-06	20	20	kir21-12	-1.5971	-1.5971	kir21-12	3.1254	3.1254
kir21-12	4.4e-05	4.3973e-05	pLUSH-06	12.9333	12.9333	kir21-12	-0.808	-0.808	kir21-12	2.5255	2.5255
kir21-12	2.56e-05	2.5629e-05	pLUSH-06	18.9333	18.9333	kir21-12	-2.5581	-2.5581	kir21-12	2.6654	2.6654
kir21-12	4.27e-05	4.2687e-05	pLUSH-06	20.8667	20.8667	kir21-12	-1.5305	-1.5305	kir21-12	1.1863	1.1863
kir21-12	2.36e-05	2.3554e-05	pLUSH-06	20.7	20.7	kir21-12	-2.2249	-2.2249	kir21-12	1.133	1.133
kir21-12	2.14e-05	2.1383e-05	pLUSH-06	19.2	19.2	kir21-12	-1.2431	-1.2431	kir21-12	1.6608	1.6608
kir21-12	1.53e-05	1.5288e-05	pLUSH-06	14.2667	14.2667	kir21-12	-2.0068	-2.0068	kir21-12	5.9576
kir21-12	3.13e-05	3.1313e-05	pLUSH-06	13.5333	13.5333	kir21-12	-1.2422	-1.2422	kir21-12	2.8748	2.8748
kir21-12	1.05e-05	1.0518e-05	pLUSH-06	18.5	18.5	kir21-12	-3.2022	-3.2022	kir21-12	3.6889	3.6889
kir21-12	3.84e-05	3.8421e-05	pLUSH-06	12	12	kir21-12	-1.7597	-1.7597	kir21-12	2.3424	2.3424
kir21-12	3.03e-05	3.0344e-05	pLUSH-06	18.8333	18.8333	kir21-12	-1.6814	-1.6814	kir21-12	2.5169	2.5169
kir21-12	1.96e-05	1.9633e-05	pLUSH-12	36.5333	36.5333	kir21-12	-1.1146	-1.1146	kir21-12	1.4049	1.4049
pLUSH-12	5.16e-05	5.164e-05	pLUSH-12	50.7667	50.7667	pLUSH-12	-3.0153	-3.0153	pLUSH-12	1.3488	1.3488
pLUSH-12	3.49e-05	3.4892e-05	pLUSH-12	50.1333	50.1333	pLUSH-12	-1.6807	-1.6807	pLUSH-12	2.0902	2.0902
pLUSH-12	5.28e-05	5.2779e-05	pLUSH-12	35.4667	35.4667	pLUSH-12	-2.3712	-2.3712	pLUSH-12	1.6493	1.6493
pLUSH-12	5.27e-05	5.2698e-05	pLUSH-12	22.3333	22.3333	pLUSH-12	-2.491	-2.491	pLUSH-12	2.1852	2.1852
pLUSH-12	3.67e-05	3.665e-05	pLUSH-12	41.4	41.4	pLUSH-12	-2.1488	-2.1488	pLUSH-12	1.329	1.329
pLUSH-12	4.7e-05	4.6994e-05	pLUSH-12	42.1667	42.1667	pLUSH-12	-2.8945	-2.8945	pLUSH-12	1.6682	1.6682
pLUSH-12	3.74e-05	3.74e-05	pLUSH-12	36.7	36.7	pLUSH-12	-2.1411	-2.1411	pLUSH-12	2.648	2.648
pLUSH-12	3.68e-05	3.6777e-05	pLUSH-12	39.2	39.2	pLUSH-12	-1.8826	-1.8826	pLUSH-12	1.5487	1.5487
pLUSH-12	6.39e-05	6.3933e-05	pLUSH-12	32.9667	32.9667	pLUSH-12	-2.8477	-2.8477	pLUSH-12	1.7974	1.7974
pLUSH-12	4.14e-05	4.1448e-05	pLUSH-12	54.7333	54.7333	pLUSH-12	-2.1071	-2.1071	pLUSH-12	3.5087	3.5087
pLUSH-12	5.34e-05	5.3413e-05	pLUSH-12	32.8	32.8	pLUSH-12	-1.1965	-1.1965	pLUSH-12	2.2549	2.2549
pLUSH-12	3.72e-05	3.7239e-05	pLUSH-12	49.4333	49.4333	pLUSH-12	-0.90547	-0.90547	pLUSH-12	2.9158	2.9158
pLUSH-12	4.52e-05	4.521e-05	pLUSH-12	57.0667	57.0667	pLUSH-12	-1.2728	-1.2728	pLUSH-12	2.9836	2.9836
pLUSH-12	2.76e-05	2.7552e-05	pLUSH-12	27.4667	27.4667	pLUSH-12	-1.1454	-1.1454	pLUSH-12	2.6641	2.6641
pLUSH-12	3.86e-05	3.8611e-05	pLUSH-12	48.5333	48.5333	pLUSH-12	-1.6199	-1.6199	pLUSH-12	2.5905	2.5905
pLUSH-12	3.97e-05	3.9693e-05	pLUSH-12	39.0667	39.0667	pLUSH-12	-1.8853	-1.8853	pLUSH-12	1.4957	1.4957
pLUSH-12	5.85e-05	5.846e-05	pLUSH-12	53.8333	53.8333	pLUSH-12	-1.8886	-1.8886	pLUSH-12	1.973	1.973
pLUSH-12	5.05e-05	5.045e-05	pLUSH-12	37	37	pLUSH-12	-2.6046	-2.6046	pLUSH-12	1.8996	1.8996
pLUSH-12	4.26e-05	4.2567e-05	pLUSH-12	39.9667	39.9667	pLUSH-12	-3.0144	-3.0144	pLUSH-12	1.6307	1.6307
pLUSH-12	3e-05	2.9969e-05	pLUSH-12	41.3	41.3	pLUSH-12	-1.2281	-1.2281	pLUSH-12	2.5234	2.5234
pLUSH-12	4.46e-05	4.4584e-05	pLUSH-12	57.8333	57.8333	pLUSH-12	-2.818	-2.818	pLUSH-12	2.1146	2.1146
pLUSH-12	5.9e-05	5.9024e-05	pLUSH-24	99.2667	99.2667	pLUSH-12	-1.9198	-1.9198	pLUSH-12	2.7583	2.7583
pLUSHkir21-12	2.6e-05	2.602e-05	pLUSH-24	67.7	67.7	pLUSHkir21-12	3.0134		pLUSHkir21-12	2.9477	2.9477
pLUSHkir21-12	2.63e-05	2.629e-05	pLUSH-24	91.9	91.9	pLUSHkir21-12	4.2517		pLUSHkir21-12	0.97883	0.97883
pLUSHkir21-12	3.98e-05	3.9775e-05	pLUSH-24	48.7	48.7	pLUSHkir21-12	4.5876		pLUSHkir21-12	3.8073	3.8073
pLUSHkir21-12	1.38e-05	1.3765e-05	pLUSH-24	109.233	109.233	pLUSHkir21-12	4.8128		pLUSHkir21-12	10.6253
pLUSHkir21-12	4.89e-05	4.8939e-05	pLUSH-24	57.2	57.2	pLUSHkir21-12	-1.4996	-1.4996	pLUSHkir21-12	4.2295	4.2295
pLUSHkir21-12	2.05e-05	2.0465e-05	pLUSH-24	89.1333	89.1333	pLUSHkir21-12	-2.0859	-2.0859	pLUSHkir21-12	1.4532	1.4532
pLUSHkir21-12	3.25e-05	3.2539e-05	pLUSH-24	79.1667	79.1667	pLUSHkir21-12	-0.58919	-0.58919	pLUSHkir21-12	4.7291	4.7291
pLUSHkir21-12	3.05e-05	3.0455e-05	pLUSH-24	68.2667	68.2667	pLUSHkir21-12	-1.3404	-1.3404	pLUSHkir21-12	3.2166	3.2166
pLUSHkir21-12	1.92e-05	1.918e-05	pLUSH-24	87.9333	87.9333	pLUSHkir21-12	-1.5287	-1.5287	pLUSHkir21-12	2.8811	2.8811
pLUSHkir21-12	5.03e-05	5.0312e-05	pLUSH-24	112.333	112.333	pLUSHkir21-12	-0.92887	-0.92887	pLUSHkir21-12	2.4547	2.4547
pLUSHkir21-12	2.17e-05	2.1701e-05	pLUSH-24	145.6	145.6	pLUSHkir21-12	-1.557	-1.557	pLUSHkir21-12	2.5562	2.5562
pLUSHkir21-12	2.12e-05	2.1165e-05	pLUSH-24	110.733	110.733	pLUSHkir21-12	-1.4301	-1.4301	pLUSHkir21-12	6.7404	6.7404
pLUSHkir21-12	2.28e-05	2.2829e-05	pLUSH-24	87	87	pLUSHkir21-12	-1.0419	-1.0419	pLUSHkir21-12	4.0803	4.0803
pLUSHkir21-12	4.41e-05	4.4073e-05	pLUSH-24	165.9		pLUSHkir21-12	0.16183	0.16183	pLUSHkir21-12	1.6575	1.6575
pLUSHkir21-12	1.58e-05	1.581e-05	pLUSH-24	83.8667	83.8667	pLUSHkir21-12	0.24716	0.24716	pLUSHkir21-12	3.89	3.89
pLUSHkir21-12	4.23e-05	4.2301e-05	pLUSH-24	88.1333	88.1333	pLUSHkir21-12	-0.81286	-0.81286	pLUSHkir21-12	2.8776	2.8776
pLUSHkir21-12	4.71e-05	4.7098e-05	pLUSH-24	69.2667	69.2667	pLUSHkir21-12	-1.8881	-1.8881	pLUSHkir21-12	3.4015	3.4015
pLUSHkir21-12	1.71e-05	1.7116e-05	pLUSH-24	57.3333	57.3333	pLUSHkir21-12	0.28745	0.28745	pLUSHkir21-12	5.1683	5.1683
pLUSHkir21-12	9.34e-06	9.3383e-06	pLUSH-24	51.8	51.8	pLUSHkir21-12	-1.038	-1.038	pLUSHkir21-12	1.1276	1.1276
pLUSHkir21-12	1.41e-05	1.4128e-05	pLUSHkir21-6	18.7	18.7	pLUSHkir21-12	-0.70783	-0.70783	pLUSHkir21-12	6.426	6.426
pLUSHkir21-12	1.43e-05	1.4291e-05	pLUSHkir21-6	9.63333	9.63333	pLUSHkir21-12	-0.51197	-0.51197	pLUSHkir21-12	6.0954	6.0954
pLUSHkir21-12	1.11e-05	1.1073e-05	pLUSHkir21-6	12.1333	12.1333	pLUSHkir21-12	2.5407	2.5407	pLUSHkir21-12	-15.4347
kir21-24	3.77e-05	3.7687e-05	pLUSHkir21-6	16.6	16.6	kir21-24	0.13363	0.13363	kir21-24	3.4345	3.4345
kir21-24	8.81e-05	8.807e-05	pLUSHkir21-6	12.4667	12.4667	kir21-24	-1.2745	-1.2745	kir21-24	2.2244	2.2244
kir21-24	5.7e-05	5.6955e-05	pLUSHkir21-6	21.1667	21.1667	kir21-24	-1.7597	-1.7597	kir21-24	1.6617	1.6617
kir21-24	1.92e-05	1.9223e-05	pLUSHkir21-6	22.2667	22.2667	kir21-24	0.97931	0.97931	kir21-24	5.1278	5.1278
kir21-24	1.97e-05	1.9672e-05	pLUSHkir21-6	14.7667	14.7667	kir21-24	-0.74521	-0.74521	kir21-24	3.6911	3.6911
kir21-24	3.31e-05	3.306e-05	pLUSHkir21-6	17.7333	17.7333	kir21-24	-0.79181	-0.79181	kir21-24	3.5137	3.5137
kir21-24	6.01e-05	6.0097e-05	pLUSHkir21-6	17.4667	17.4667	kir21-24	-1.347	-1.347	kir21-24	1.9941	1.9941
kir21-24	7.65e-05	7.6539e-05	pLUSHkir21-6	27.5	27.5	kir21-24	-1.2928	-1.2928	kir21-24	2.2042	2.2042
kir21-24	2.2e-05	2.2013e-05	pLUSHkir21-6	17.9667	17.9667	kir21-24	3.0047	3.0047	kir21-24	3.997	3.997
kir21-24	5.04e-05	5.0375e-05	pLUSHkir21-6	18.0333	18.0333	kir21-24	-1.3986	-1.3986	kir21-24	2.4712	2.4712
kir21-24	1.97e-05	1.9729e-05	pLUSHkir21-6	19.6667	19.6667	kir21-24	1.4995	1.4995	kir21-24	2.4913	2.4913
kir21-24	1.74e-05	1.7385e-05	pLUSHkir21-6	24.6333	24.6333	kir21-24	-0.0672	-0.0672	kir21-24	1.0375	1.0375
kir21-24	4.99e-05	4.9948e-05	pLUSHkir21-6	22.7667	22.7667	kir21-24	-0.79364	-0.79364	kir21-24	3.1172	3.1172
kir21-24	2.94e-05	2.9417e-05	pLUSHkir21-6	20.7	20.7	kir21-24	0.90254	0.90254	kir21-24	3.4219	3.4219
kir21-24	5.52e-05	5.5221e-05	pLUSHkir21-6	8.7	8.7	kir21-24	-1.4202	-1.4202	kir21-24	2.6818	2.6818
kir21-24	2.47e-05	2.4664e-05	pLUSHkir21-6	11.6667	11.6667	kir21-24	0.80051	0.80051	kir21-24	4.1924	4.1924
kir21-24	3.62e-05	3.621e-05	pLUSHkir21-6	16.1667	16.1667	kir21-24	0.35161	0.35161	kir21-24	4.5303	4.5303
kir21-24	3.69e-05	3.6879e-05	pLUSHkir21-6	6.43333	6.43333	kir21-24	-0.44806	-0.44806	kir21-24	2.989	2.989
kir21-24	3.66e-05	3.6609e-05	pLUSHkir21-6	19.0333	19.0333	kir21-24	-0.98183	-0.98183	kir21-24	2.8255	2.8255
kir21-24	1.35e-05	1.3498e-05	pLUSHkir21-12	40.1333	40.1333	kir21-24	3.1942	3.1942	kir21-24	14.7822
kir21-24	1.27e-05	1.2735e-05	pLUSHkir21-12	42.0667	42.0667	kir21-24	8.7587		kir21-24	9.0326
pLUSH-24	3.15e-05	3.1536e-05	pLUSHkir21-12	64.3333	64.3333	pLUSH-24	4.4802		pLUSH-24	3.43	3.43
pLUSH-24	2.57e-05	2.5707e-05	pLUSHkir21-12	27.6667	27.6667	pLUSH-24	10.1277		pLUSH-24	3.4507	3.4507
pLUSH-24	5.07e-05	5.0703e-05	pLUSHkir21-12	71.1333	71.1333	pLUSH-24	0.75206	0.75206	pLUSH-24	3.263	3.263
pLUSH-24	9.29e-06	9.2893e-06	pLUSHkir21-12	36.8667	36.8667	pLUSH-24	1.8624	1.8624	pLUSH-24	8.2438
pLUSH-24	8.16e-05		pLUSHkir21-12	44.6667	44.6667	pLUSH-24	0.22445	0.22445	pLUSH-24	2.1465	2.1465
pLUSH-24	2.89e-05	2.8921e-05	pLUSHkir21-12	40.6	40.6	pLUSH-24	3.8912	3.8912	pLUSH-24	3.5661	3.5661
pLUSH-24	3.13e-05	3.1293e-05	pLUSHkir21-12	34.7	34.7	pLUSH-24	-0.74535	-0.74535	pLUSH-24	4.078	4.078
pLUSH-24	2.21e-05	2.2146e-05	pLUSHkir21-12	70.2667	70.2667	pLUSH-24	-0.11295	-0.11295	pLUSH-24	4.2379	4.2379
pLUSH-24	2.34e-05	2.3372e-05	pLUSHkir21-12	39.2	39.2	pLUSH-24	1.4469	1.4469	pLUSH-24	4.4487	4.4487
pLUSH-24	2.23e-05	2.2307e-05	pLUSHkir21-12	37.2	37.2	pLUSH-24	0.65936	0.65936	pLUSH-24	4.2703	4.2703
pLUSH-24	4.05e-05	4.0515e-05	pLUSHkir21-12	35.2667	35.2667	pLUSH-24	2.3553	2.3553	pLUSH-24	5.5468	5.5468
pLUSH-24	4.37e-05	4.3675e-05	pLUSHkir21-12	58	58	pLUSH-24	0.89443	0.89443	pLUSH-24	3.7284	3.7284
pLUSH-24	4.24e-05	4.2398e-05	pLUSHkir21-12	30.7	30.7	pLUSH-24	0.14206	0.14206	pLUSH-24	3.2153	3.2153
pLUSH-24	4.79e-05	4.7949e-05	pLUSHkir21-12	67.3	67.3	pLUSH-24	0.010148	0.010148	pLUSH-24	3.1534	3.1534
pLUSH-24	4.79e-05	4.7863e-05	pLUSHkir21-12	80.7667	80.7667	pLUSH-24	0.49863	0.49863	pLUSH-24	3.3218	3.3218
pLUSH-24	3.84e-05	3.8375e-05	pLUSHkir21-12	30.1	30.1	pLUSH-24	-0.5933	-0.5933	pLUSH-24	3.6768	3.6768
pLUSH-24	4.29e-05	4.2912e-05	pLUSHkir21-12	14.7	14.7	pLUSH-24	0.79665	0.79665	pLUSH-24	4.0226	4.0226
pLUSH-24	2.97e-05	2.9691e-05	pLUSHkir21-12	25.4	25.4	pLUSH-24	0.93467	0.93467	pLUSH-24	4.4546	4.4546
pLUSH-24	1.79e-05	1.7861e-05	pLUSHkir21-12	27.1	27.1	pLUSH-24	1.0062	1.0062	pLUSH-24	11.3961
pLUSH-24	2.06e-05	2.0618e-05	pLUSHkir21-12	28.7667	28.7667	pLUSH-24	1.6133	1.6133	pLUSH-24	5.4941	5.4941
pLUSHkir21-24	1.39e-05	1.3858e-05	pLUSHkir21-24	84.4333	84.4333	pLUSHkir21-24	8.4643		pLUSHkir21-24	7.0342	7.0342
pLUSHkir21-24	6.66e-05	6.6642e-05	pLUSHkir21-24	143.633	143.633	pLUSHkir21-24	8.5118		pLUSHkir21-24	3.3976	3.3976
pLUSHkir21-24	1.48e-05	1.4834e-05	pLUSHkir21-24	33.7333	33.7333	pLUSHkir21-24	16.8813		pLUSHkir21-24	27.7126
pLUSHkir21-24	2.31e-05	2.3088e-05	pLUSHkir21-24	66.8667	66.8667	pLUSHkir21-24	2.5151	2.5151	pLUSHkir21-24	7.3907	7.3907
pLUSHkir21-24	5.44e-05	5.4388e-05	pLUSHkir21-24	146.4	146.4	pLUSHkir21-24	1.7633	1.7633	pLUSHkir21-24	4.6938	4.6938
pLUSHkir21-24	5.27e-05	5.2738e-05	pLUSHkir21-24	122.467	122.467	pLUSHkir21-24	2.2595	2.2595	pLUSHkir21-24	4.6486	4.6486
pLUSHkir21-24	5.81e-05	5.8088e-05	pLUSHkir21-24	124.1	124.1	pLUSHkir21-24	1.445	1.445	pLUSHkir21-24	4.5251	4.5251
pLUSHkir21-24	2.96e-05	2.9615e-05	pLUSHkir21-24	78.3333	78.3333	pLUSHkir21-24	2.0624	2.0624	pLUSHkir21-24	5.005	5.005
pLUSHkir21-24	5.68e-05	5.676e-05	pLUSHkir21-24	127.4	127.4	pLUSHkir21-24	3.4681	3.4681	pLUSHkir21-24	3.2203	3.2203
pLUSHkir21-24	5.86e-05	5.8564e-05	pLUSHkir21-24	119.7	119.7	pLUSHkir21-24	0.40366	0.40366	pLUSHkir21-24	3.2068	3.2068
pLUSHkir21-24	4.47e-05	4.4673e-05	pLUSHkir21-24	117.3	117.3	pLUSHkir21-24	0.062371	0.062371	pLUSHkir21-24	5.569	5.569
pLUSHkir21-24	1.85e-05	1.847e-05	pLUSHkir21-24	59.8667	59.8667	pLUSHkir21-24	4.6394	4.6394	pLUSHkir21-24	10.3908	10.3908
pLUSHkir21-24	4.85e-05	4.8532e-05	pLUSHkir21-24	126.5	126.5	pLUSHkir21-24	2.2294	2.2294	pLUSHkir21-24	5.8436	5.8436
pLUSHkir21-24	1.79e-05	1.7902e-05	pLUSHkir21-24	54.1333	54.1333	pLUSHkir21-24	2.0055	2.0055	pLUSHkir21-24	16.0178
pLUSHkir21-24	2.37e-05	2.3681e-05	pLUSHkir21-24	83.5	83.5	pLUSHkir21-24	1.1008	1.1008	pLUSHkir21-24	4.9197	4.9197
pLUSHkir21-24	3.32e-05	3.3228e-05	pLUSHkir21-24	106.033	106.033	pLUSHkir21-24	4.0628	4.0628	pLUSHkir21-24	5.0153	5.0153
pLUSHkir21-24	3.98e-05	3.9802e-05	pLUSHkir21-24	131.167	131.167	pLUSHkir21-24	1.7075	1.7075	pLUSHkir21-24	5.8354	5.8354
pLUSHkir21-24	3.77e-05	3.7747e-05	pLUSHkir21-24	124	124	pLUSHkir21-24	2.217	2.217	pLUSHkir21-24	4.891	4.891
pLUSHkir21-24	5.51e-05	5.5079e-05	pLUSHkir21-24	162.767	162.767	pLUSHkir21-24	0.18887	0.18887	pLUSHkir21-24	4.1391	4.1391
pLUSHkir21-24	1.51e-05	1.5082e-05	pLUSHkir21-24	49.0333	49.0333	pLUSHkir21-24	3.9712	3.9712	pLUSHkir21-24	6.7899	6.7899
pLUSHkir21-24	2.2e-05	2.1951e-05	pLUSHkir21-24	76.8333	76.8333	pLUSHkir21-24	6.1199	6.1199	pLUSHkir21-24	11.7242
pLUSHkir21-24	2.33e-05	2.3329e-05	pLUSHkir21-24	82.8	82.8	pLUSHkir21-24	3.9331	3.9331	pLUSHkir21-24	7.9165	7.9165

## Sheet: Interaction Criteria Wildtype
6-Low			6-Medium			6-High			12-Low			12-Medium			12-High			24-Low			24-Medium			24-High
Angle	Distance	Time	Angle	Distance	Time	Angle	Distance	Time	Angle	Distance	Time	Angle	Distance	Time	Angle	Distance	Time	Angle	Distance	Time	Angle	Distance	Time	Angle	Distance	Time
125	1.75	0.55	100	1.5	0.45	75	1.5	0.45	140	1.75	0.6	120	1.5	0.5	105	1.5	0.35	140	1.75	0.6	145	2	0.6	125	1.5	0.45
125	1.75	0.55	95	1.5	0.4	100	1.5	0.5	145	1.75	0.6	125	1.5	0.5	120	1.5	0.4	140	1.75	0.65	145	2	0.7	130	1.5	0.5
130	1.75	0.55	100	1.5	0.45	100	1.5	0.45	145	2	0.75	110	1.5	0.45	105	1.5	0.4	135	1.75	0.55	145	2	0.65	130	1.5	0.55
130	1.75	0.6	100	1.5	0.45	100	1.5	0.5	140	1.75	0.5	130	1.5	0.5	105	1.5	0.35	140	1.75	0.55	145	2	0.65	125	1.5	0.5
130	1.5	0.5	110	1.5	0.45	75	1.5	0.45	135	1.75	0.5	130	1.5	0.55	100	1.5	0.35	145	1.75	0.7	145	2	0.65	130	1.5	0.5
110	1.75	0.45	95	1.5	0.45	70	1.5	0.45	140	1.75	0.6	125	1.5	0.55	105	1.5	0.4	140	1.75	0.6	140	1.75	0.6	125	1.5	0.45
130	1.75	0.6	100	1.5	0.45	110	1.5	0.45	135	1.75	0.5	120	1.5	0.5	105	1.5	0.4	135	1.75	0.55	145	2	0.6	125	1.5	0.5
125	1.5	0.5	100	1.5	0.4	75	1.5	0.45	145	1.75	0.6	110	1.5	0.5	105	1.5	0.4	135	2	0.6	145	2	0.7	125	1.5	0.45
125	1.75	0.55	120	1.5	0.45	65	1.5	0.45	140	1.75	0.6	125	1.5	0.5	105	1.5	0.4	140	1.75	0.6	140	2	0.6	125	1.5	0.5
125	1.75	0.5	90	1.5	0.45	105	1.5	0.45	145	1.75	0.6	105	1.5	0.45	105	1.5	0.4	140	1.75	0.75	145	2	0.65	130	1.5	0.5
125	1.75	0.55	80	1.5	0.4	70	1.5	0.5	145	1.75	0.6	125	1.5	0.5	100	1.5	0.35	140	1.75	0.65	145	2	0.65	125	1.5	0.5
125	1.75	0.45	100	1.5	0.45	105	1.5	0.5	140	1.75	0.55	125	1.5	0.55	115	1.5	0.4	140	1.75	0.55	140	2	0.65	125	1.5	0.5
125	1.75	0.55	90	1.5	0.45	70	1.5	0.45	145	1.75	0.6	110	1.5	0.45	105	1.5	0.4	140	1.75	0.6	150	2	0.7	120	1.5	0.45
125	1.75	0.55	100	1.5	0.45	75	1.5	0.5	140	1.75	0.6	130	1.5	0.55	100	1.5	0.4	145	1.75	0.65	145	2	0.65	130	1.5	0.45
125	1.75	0.55	105	1.5	0.4	125	1.5	0.5	135	1.75	0.5	130	1.5	0.55	115	1.5	0.35	140	1.75	0.6	145	2	0.65	130	1.5	0.55
120	1.75	0.45	100	1.5	0.45	105	1.5	0.5	145	1.75	0.6	110	1.75	0.5	100	1.5	0.4	140	1.75	0.7	145	2	0.6	130	1.5	0.5
125	1.75	0.55	95	1.5	0.45	100	1.5	0.45	145	1.75	0.6	130	1.5	0.55	105	1.5	0.35	140	1.75	0.6	145	2	0.65	125	1.5	0.5
125	1.5	0.5	100	1.5	0.45	100	1.5	0.5	145	1.75	0.6	110	1.75	0.5	115	1.5	0.35	140	1.75	0.65	145	2	0.65	125	1.5	0.45
120	1.75	0.5	110	1.5	0.45	100	1.5	0.45	135	1.75	0.6	120	1.5	0.5	105	1.5	0.4	140	1.75	0.6	140	2	0.6	125	1.5	0.5
110	1.75	0.45	90	1.5	0.45	100	1.5	0.45	140	1.75	0.55	110	1.5	0.45	100	1.5	0.35	140	1.75	0.6	140	2	0.6	125	1.5	0.45
125	1.75	0.55	100	1.5	0.45	110	1.5	0.5	145	1.75	0.6	130	1.5	0.5	105	1.5	0.35	140	1.75	0.65	150	2	0.7	125	1.5	0.5
125	1.75	0.5	100	1.5	0.45	105	1.5	0.45	145	1.75	0.6	130	1.5	0.55	105	1.5	0.4	140	1.75	0.55	145	2	0.65	125	1.5	0.45
125	1.75	0.55	105	1.5	0.45	90	1.5	0.5	145	1.75	0.6	120	1.5	0.45	100	1.5	0.35	140	1.75	0.65	140	2	0.6	125	1.5	0.45
125	1.75	0.55	105	1.5	0.4	75	1.5	0.5	140	1.75	0.5	120	1.5	0.5	110	1.5	0.4	145	1.75	0.7	140	2	0.6	130	1.5	0.5
125	1.75	0.5	120	1.5	0.45	80	1.5	0.45	145	1.75	0.6	125	1.5	0.5	105	1.5	0.35	145	1.75	0.85	140	2	0.6	125	1.5	0.5
125	1.75	0.5	90	1.5	0.45	110	1.5	0.45	135	1.75	0.5	110	1.5	0.5	120	1.5	0.45	140	1.75	0.65	150	2	0.65	130	1.5	0.5
125	1.75	0.55	100	1.5	0.4	70	1.5	0.5	140	1.75	0.55	125	1.5	0.5	105	1.5	0.35	140	1.75	0.65	145	2	0.6	125	1.5	0.45
120	1.5	0.45	100	1.5	0.4	75	1.5	0.45	135	1.75	0.55	110	1.5	0.45	105	1.5	0.4	145	1.75	0.75	140	2	0.6	125	1.5	0.45
125	1.75	0.55	100	1.5	0.45	75	1.5	0.45	135	1.75	0.5	130	1.5	0.55	120	1.5	0.4	140	1.75	0.65	140	2	0.6	130	1.5	0.5
125	1.75	0.55	100	1.5	0.45	105	1.5	0.45	140	1.75	0.6	110	1.5	0.45	115	1.5	0.4	140	1.75	0.65	140	2	0.6	125	1.5	0.45
120	1.75	0.5	100	1.5	0.4	75	1.5	0.5	145	1.75	0.6	130	1.5	0.55	120	1.5	0.45	140	1.75	0.6	145	2	0.65	125	1.5	0.5
125	1.75	0.5	100	1.5	0.45	75	1.5	0.5	145	1.75	0.6	120	1.5	0.55	120	1.5	0.4	140	1.75	0.55	140	2	0.65	125	1.5	0.5
125	1.75	0.55	125	1.5	0.5	100	1.5	0.45	140	1.75	0.6	115	1.5	0.45	100	1.5	0.35	140	2	0.65	150	2	0.65	125	1.5	0.5
125	1.75	0.5	95	1.5	0.45	65	1.5	0.45	135	1.75	0.6	115	1.5	0.45	105	1.5	0.35	145	1.75	0.65	140	2	0.6	130	1.5	0.55
125	1.5	0.5	100	1.5	0.45	75	1.5	0.45	140	1.75	0.55	130	1.5	0.55	120	1.5	0.45	140	2	0.55	145	2	0.65	130	1.5	0.5
125	1.75	0.5	100	1.5	0.4	125	1.5	0.5	140	1.75	0.6	130	1.5	0.55	120	1.5	0.4	140	1.75	0.6	145	2	0.6	125	1.5	0.5
125	1.75	0.5	95	1.5	0.45	70	1.5	0.45	140	1.75	0.6	120	1.5	0.45	105	1.5	0.35	140	1.75	0.5	145	2	0.65	125	1.5	0.45
130	1.5	0.55	100	1.5	0.45	110	1.5	0.5	140	1.75	0.6	130	1.5	0.55	105	1.5	0.4	145	2	0.65	145	2	0.65	125	1.5	0.45
125	1.75	0.5	130	1.5	0.5	105	1.5	0.5	140	1.75	0.6	120	1.5	0.45	105	1.5	0.35	140	1.75	0.6	140	2	0.6	130	1.5	0.55
125	1.75	0.45	90	1.5	0.4	60	1.5	0.45	140	1.75	0.5	125	1.5	0.55	105	1.5	0.35	140	2	0.65	140	1.75	0.6	130	1.5	0.55
130	1.75	0.55	100	1.5	0.45	75	1.5	0.45	145	1.75	0.6	120	1.5	0.55	120	1.5	0.4	140	2	0.6	145	2	0.7	125	1.5	0.55
125	1.75	0.6	100	1.5	0.45	100	1.5	0.45	145	1.75	0.6	130	1.5	0.5	105	1.5	0.35	140	1.75	0.6	145	2	0.65	125	1.5	0.5
125	1.5	0.5	95	1.5	0.4	90	1.5	0.45	145	1.75	0.6	125	1.5	0.45	120	1.5	0.4	135	1.75	0.5	145	2	0.65	125	1.5	0.5
125	1.75	0.5	100	1.5	0.45	75	1.5	0.5	140	1.75	0.55	125	1.5	0.5	95	1.5	0.35	140	1.75	0.65	145	2.25	0.75	130	1.5	0.55
125	1.75	0.5	100	1.5	0.4	75	1.5	0.45	140	1.75	0.6	130	1.5	0.5	100	1.5	0.35	140	2	0.7	145	2	0.65	130	1.5	0.5
110	1.75	0.5	100	1.5	0.4	105	1.5	0.5	145	1.75	0.6	120	1.5	0.55	105	1.5	0.35	135	1.75	0.55	140	2	0.6	130	1.5	0.5
125	1.75	0.55	100	1.5	0.45	70	1.5	0.4	145	1.75	0.6	125	1.5	0.55	100	1.5	0.4	145	1.75	0.7	145	2	0.65	125	1.5	0.45
130	1.75	0.6	105	1.5	0.45	105	1.5	0.5	140	1.75	0.6	130	1.5	0.55	105	1.5	0.35	140	1.75	0.6	145	2	0.65	125	1.5	0.45
125	1.5	0.5	90	1.5	0.45	70	1.5	0.45	140	1.75	0.55	120	1.5	0.5	120	1.5	0.4	140	1.75	0.6	145	2	0.7	125	1.5	0.45
125	1.75	0.5	90	1.5	0.45	105	1.5	0.45	140	1.75	0.55	115	1.5	0.45	105	1.5	0.35	145	1.75	0.65	145	2.25	0.7	125	1.5	0.5
125	1.75	0.5	100	1.5	0.4	110	1.5	0.45	140	1.75	0.55	130	1.5	0.55	100	1.5	0.35	140	1.75	0.6	145	2	0.65	125	1.5	0.5
125	1.75	0.55	100	1.5	0.4	105	1.5	0.5	140	1.75	0.6	110	1.75	0.5	120	1.5	0.4	140	1.75	0.6	140	2	0.65	125	1.5	0.45
130	1.5	0.55	100	1.5	0.45	125	1.5	0.55	140	1.75	0.55	130	1.5	0.5	105	1.5	0.4	140	1.75	0.6	140	2	0.6	125	1.5	0.5
125	1.75	0.55	95	1.5	0.4	100	1.5	0.5	145	1.75	0.6	130	1.5	0.55	100	1.5	0.35	140	2	0.65	145	2	0.6	125	1.5	0.45
125	1.75	0.55	100	1.5	0.45	75	1.5	0.45	140	1.75	0.55	130	1.5	0.55	105	1.5	0.35	140	1.75	0.7	145	2	0.65	125	1.5	0.5
125	1.75	0.5	115	1.5	0.4	110	1.5	0.5	145	2	0.75	120	1.5	0.5	105	1.5	0.4	145	1.75	0.6	145	2	0.65	130	1.5	0.55
125	1.75	0.5	100	1.5	0.45	100	1.5	0.5	140	1.75	0.55	110	1.5	0.5	105	1.5	0.4	140	1.75	0.6	145	2	0.65	125	1.5	0.5
125	1.75	0.5	90	1.5	0.4	65	1.5	0.45	145	1.75	0.6	110	1.5	0.45	110	1.5	0.4	140	1.75	0.6	145	2	0.7	125	1.5	0.45
125	1.75	0.55	100	1.5	0.45	105	1.5	0.5	145	2	0.7	125	1.5	0.5	105	1.5	0.35	145	1.75	0.65	145	1.75	0.6	125	1.5	0.45
130	1.75	0.55	95	1.5	0.45	75	1.5	0.45	140	1.75	0.55	130	1.5	0.55	120	1.5	0.4	140	1.75	0.55	145	2	0.6	125	1.5	0.45
130	1.5	0.5	90	1.5	0.4	100	1.5	0.5	135	1.75	0.55	130	1.5	0.55	105	1.5	0.4	140	1.75	0.65	145	2	0.6	125	1.5	0.45
125	1.75	0.55	90	1.5	0.45	105	1.5	0.45	135	1.75	0.5	125	1.5	0.5	100	1.5	0.35	140	1.75	0.6	145	2	0.6	130	1.5	0.55
125	1.75	0.5	100	1.5	0.45	75	1.5	0.5	145	2	0.7	120	1.5	0.45	105	1.5	0.35	145	1.75	0.7	140	2	0.65	130	1.5	0.55
125	1.75	0.55	110	1.5	0.4	110	1.5	0.5	145	1.75	0.6	130	1.5	0.55	105	1.5	0.4	140	1.75	0.65	145	2	0.7	125	1.5	0.45
125	1.75	0.5	100	1.5	0.4	65	1.5	0.45	135	1.75	0.5	130	1.5	0.55	100	1.5	0.4	140	1.75	0.6	140	2	0.6	125	1.5	0.5
125	1.75	0.55	110	1.5	0.4	70	1.5	0.45	140	1.75	0.5	110	1.5	0.45	105	1.5	0.4	140	1.75	0.65	145	2	0.6	125	1.5	0.5
125	1.75	0.55	100	1.5	0.45	105	1.5	0.45	140	1.75	0.6	120	1.5	0.5	100	1.5	0.35	140	1.75	0.6	145	2	0.65	130	1.5	0.5
130	1.5	0.5	105	1.5	0.45	105	1.5	0.45	145	1.75	0.6	130	1.5	0.5	105	1.5	0.4	140	1.75	0.55	150	2	0.7	125	1.5	0.45
125	1.75	0.5	100	1.5	0.45	75	1.5	0.45	135	1.75	0.6	110	1.5	0.45	105	1.5	0.4	140	1.75	0.6	145	2	0.65	130	1.5	0.5
125	1.75	0.5	100	1.5	0.45	105	1.5	0.45	145	1.75	0.6	110	1.5	0.5	100	1.5	0.4	135	1.75	0.55	165	2	0.8	130	1.5	0.55
125	1.75	0.55	100	1.5	0.45	105	1.5	0.45	145	1.75	0.6	125	1.5	0.5	120	1.5	0.4	140	1.75	0.6	150	2	0.7	125	1.5	0.5
125	1.75	0.55	90	1.5	0.45	85	1.5	0.45	145	1.75	0.65	130	1.5	0.55	105	1.5	0.4	140	1.75	0.65	145	2	0.65	125	1.5	0.45
130	1.75	0.55	105	1.5	0.45	100	1.5	0.5	140	1.75	0.55	130	1.5	0.55	120	1.5	0.4	140	1.75	0.65	150	2	0.65	125	1.5	0.5
120	1.75	0.55	90	1.5	0.45	100	1.5	0.45	135	1.75	0.5	130	1.5	0.5	100	1.5	0.35	140	1.75	0.65	140	2	0.6	125	1.5	0.45
125	1.75	0.55	110	1.5	0.45	90	1.5	0.45	140	1.75	0.6	120	1.5	0.5	110	1.5	0.4	140	1.75	0.6	145	2	0.65	130	1.5	0.55
125	1.75	0.5	100	1.5	0.4	110	1.5	0.45	145	1.75	0.6	125	1.5	0.5	105	1.5	0.4	145	1.75	0.6	145	2	0.65	125	1.5	0.5
125	1.75	0.5	115	1.5	0.45	70	1.5	0.45	145	1.75	0.6	115	1.5	0.5	105	1.5	0.4	140	1.75	0.6	150	2	0.7	125	1.5	0.55
125	1.75	0.55	100	1.5	0.4	105	1.5	0.5	135	1.75	0.55	115	1.5	0.45	120	1.5	0.4	140	1.75	0.65	140	2	0.6	130	1.5	0.5
125	1.5	0.5	100	1.5	0.4	120	1.5	0.5	140	1.75	0.5	130	1.5	0.55	100	1.5	0.35	145	1.75	0.65	145	2	0.65	130	1.5	0.5
125	1.75	0.5	95	1.5	0.45	65	1.5	0.45	145	1.75	0.6	110	1.5	0.5	105	1.5	0.35	140	1.75	0.5	150	2	0.65	130	1.5	0.5
125	1.75	0.55	100	1.5	0.45	75	1.5	0.45	145	1.75	0.6	125	1.5	0.5	100	1.5	0.4	140	1.75	0.6	145	2	0.6	125	1.5	0.5
125	1.75	0.5	120	1.5	0.45	100	1.5	0.5	140	1.75	0.6	110	1.75	0.5	105	1.5	0.4	140	1.75	0.6	145	2	0.6	125	1.5	0.5
125	1.75	0.5	100	1.5	0.4	110	1.5	0.5	135	1.75	0.55	125	1.5	0.5	115	1.5	0.4	140	1.75	0.6	140	2	0.6	130	1.5	0.55
125	1.75	0.55	100	1.5	0.45	100	1.5	0.45	135	1.75	0.55	130	1.5	0.55	105	1.5	0.4	140	1.75	0.65	145	2	0.65	125	1.5	0.5
130	1.75	0.6	100	1.5	0.4	105	1.5	0.5	140	1.75	0.55	110	1.5	0.5	120	1.5	0.4	140	1.75	0.65	145	2	0.6	125	1.5	0.45
125	1.75	0.55	100	1.5	0.45	70	1.5	0.5	135	1.75	0.55	125	1.5	0.5	105	1.5	0.35	140	1.75	0.65	145	2	0.65	125	1.5	0.45
125	1.5	0.5	100	1.5	0.45	110	1.5	0.45	135	1.75	0.55	125	1.5	0.5	100	1.5	0.4	135	1.75	0.55	145	2	0.7	130	1.5	0.5
125	1.5	0.5	100	1.5	0.4	105	1.5	0.45	140	1.75	0.6	115	1.5	0.45	120	1.5	0.4	135	1.75	0.55	140	1.75	0.6	125	1.5	0.5
125	1.75	0.5	100	1.5	0.45	75	1.5	0.5	145	1.75	0.6	135	1.5	0.55	120	1.5	0.4	140	1.75	0.6	140	2	0.6	125	1.5	0.5
125	1.5	0.55	100	1.5	0.4	105	1.5	0.45	145	1.75	0.6	120	1.5	0.5	120	1.5	0.45	140	1.75	0.6	145	2	0.6	125	1.5	0.5
130	1.5	0.5	95	1.5	0.45	105	1.5	0.45	145	2	0.7	130	1.5	0.55	120	1.5	0.4	140	1.75	0.6	140	2	0.6	130	1.5	0.55
125	1.75	0.55	95	1.5	0.45	75	1.5	0.5	145	2	0.7	125	1.5	0.45	100	1.5	0.35	140	1.75	0.6	145	2	0.65	130	1.5	0.55
125	1.75	0.5	95	1.5	0.45	105	1.5	0.5	145	1.75	0.6	130	1.5	0.55	120	1.5	0.4	145	1.75	0.6	145	2	0.65	125	1.5	0.45
125	1.75	0.55	120	1.5	0.45	65	1.5	0.4	140	1.75	0.6	110	1.5	0.5	105	1.5	0.4	140	1.75	0.6	140	2	0.65	125	1.5	0.45
130	1.75	0.55	100	1.5	0.4	105	1.5	0.45	145	1.75	0.6	110	1.5	0.4	105	1.5	0.35	140	1.75	0.6	145	2	0.65	130	1.5	0.5
125	1.5	0.5	90	1.5	0.4	125	1.5	0.55	145	1.75	0.6	120	1.5	0.5	105	1.5	0.4	140	1.75	0.75	140	2	0.65	120	1.5	0.45
125	1.5	0.5	100	1.5	0.45	75	1.5	0.45	140	1.75	0.55	130	1.5	0.5	105	1.5	0.35	140	1.75	0.6	140	2	0.6	130	1.5	0.5
125	1.75	0.55	100	1.5	0.45	70	1.5	0.5	145	2	0.7	120	1.5	0.4	105	1.5	0.45	140	1.75	0.6	140	1.75	0.6	125	1.5	0.5
130	1.75	0.55	120	1.5	0.5	100	1.5	0.5	140	1.75	0.6	125	1.5	0.5	115	1.5	0.4	145	1.75	0.65	140	2	0.6	130	1.5	0.5
115	1.75	0.5	95	1.5	0.45	105	1.5	0.45	140	1.75	0.6	115	1.5	0.45	105	1.5	0.35	140	1.75	0.6	145	2	0.65	125	1.5	0.55
125	1.75	0.55	100	1.5	0.45	105	1.5	0.45	145	1.75	0.55	125	1.5	0.45	115	1.5	0.4	135	2	0.6	140	2	0.6	125	1.5	0.45
125	1.75	0.5	100	1.5	0.45	75	1.5	0.5	140	1.75	0.55	130	1.5	0.55	100	1.5	0.35	140	2	0.6	150	2.25	0.7	125	1.5	0.55
125	1.75	0.55	90	1.5	0.4	125	1.5	0.5	145	2	0.65	125	1.5	0.55	100	1.5	0.35	140	2	0.75	145	2	0.65	125	1.5	0.45
130	1.75	0.55	100	1.5	0.4	100	1.5	0.5	140	1.75	0.6	110	1.5	0.4	105	1.5	0.4	140	1.75	0.6	145	2	0.6	130	1.5	0.5
130	1.5	0.5	90	1.5	0.45	110	1.5	0.45	145	1.75	0.6	115	1.5	0.45	105	1.5	0.35	140	1.75	0.65	150	2	0.65	125	1.5	0.5
125	1.75	0.5	95	1.5	0.45	70	1.5	0.45	140	1.75	0.55	110	1.5	0.45	115	1.5	0.4	140	2	0.75	145	2	0.65	125	1.5	0.45
125	1.75	0.5	100	1.5	0.45	75	1.5	0.45	135	1.75	0.55	110	1.5	0.45	105	1.5	0.4	140	2	0.7	145	2	0.6	125	1.5	0.5
125	1.75	0.55	120	1.5	0.5	100	1.5	0.45	140	1.75	0.6	125	1.5	0.5	105	1.5	0.35	145	1.75	0.75	150	2	0.7	125	1.5	0.5
125	1.75	0.5	95	1.5	0.45	65	1.5	0.45	135	1.75	0.5	125	1.5	0.55	105	1.5	0.45	140	1.75	0.55	145	2	0.65	130	1.5	0.55
125	1.75	0.55	115	1.5	0.45	75	1.5	0.45	140	1.75	0.6	130	1.5	0.55	105	1.5	0.4	140	2	0.6	140	1.75	0.6	130	1.5	0.5
125	1.75	0.55	90	1.5	0.4	120	1.5	0.5	140	1.75	0.6	130	1.5	0.5	105	1.5	0.35	135	1.75	0.6	145	1.75	0.6	125	1.5	0.45
130	1.5	0.5	110	1.5	0.4	70	1.5	0.4	140	1.75	0.6	110	1.5	0.5	100	1.5	0.35	140	2	0.6	145	2	0.65	125	1.5	0.45
125	1.75	0.55	100	1.5	0.45	75	1.5	0.45	135	1.75	0.5	125	1.5	0.55	120	1.5	0.4	145	1.75	0.7	145	2	0.65	125	1.5	0.45
125	1.75	0.55	90	1.5	0.4	75	1.5	0.45	145	1.75	0.6	120	1.5	0.45	100	1.5	0.4	135	1.75	0.5	140	2	0.6	130	1.5	0.55
120	1.75	0.5	100	1.5	0.4	100	1.5	0.5	140	2	0.65	125	1.5	0.5	120	1.5	0.45	140	1.75	0.7	140	2	0.6	125	1.5	0.5
125	1.75	0.55	100	1.5	0.45	105	1.5	0.5	145	1.75	0.6	130	1.5	0.5	120	1.5	0.45	145	2	0.75	140	2	0.6	130	1.5	0.5
125	1.75	0.55	105	1.5	0.4	105	1.5	0.5	145	1.75	0.6	125	1.5	0.5	105	1.5	0.4	140	1.75	0.6	150	2	0.65	130	1.5	0.5
125	1.75	0.5	100	1.5	0.4	105	1.5	0.5	145	1.75	0.6	120	1.5	0.5	120	1.5	0.4	140	1.75	0.65	145	2	0.6	125	1.5	0.45
125	1.75	0.5	105	1.5	0.45	70	1.5	0.5	145	1.75	0.6	120	1.5	0.5	120	1.5	0.4	145	1.75	0.65	145	2	0.6	125	1.5	0.45
110	1.75	0.45	90	1.5	0.4	105	1.5	0.5	140	1.75	0.6	130	1.5	0.55	110	1.5	0.4	140	2	0.65	140	2	0.6	125	1.5	0.5
125	1.75	0.5	100	1.5	0.45	75	1.5	0.5	140	1.75	0.6	115	1.5	0.5	100	1.5	0.35	140	1.75	0.6	145	2	0.6	130	1.5	0.5
125	1.75	0.45	90	1.5	0.4	105	1.5	0.5	140	1.75	0.5	130	1.5	0.55	115	1.5	0.4	140	1.75	0.55	145	2	0.65	125	1.5	0.45
125	1.5	0.5	115	1.5	0.45	105	1.5	0.45	140	1.75	0.6	110	1.5	0.4	115	1.5	0.4	140	1.75	0.6	145	2	0.65	130	1.5	0.5
125	1.75	0.55	105	1.5	0.45	105	1.5	0.5	140	2	0.6	130	1.5	0.5	115	1.5	0.35	140	1.75	0.6	145	2	0.65	125	1.5	0.45
125	1.75	0.5	100	1.5	0.4	110	1.5	0.45	140	1.75	0.6	130	1.5	0.55	120	1.5	0.4	145	1.75	0.7	140	2	0.55	130	1.5	0.55
125	1.75	0.55	100	1.5	0.45	70	1.5	0.5	145	1.75	0.6	120	1.5	0.45	105	1.5	0.35	140	1.75	0.55	145	2	0.6	130	1.5	0.55
130	1.75	0.55	120	1.5	0.45	100	1.5	0.45	140	1.75	0.55	130	1.5	0.55	105	1.5	0.35	135	1.75	0.45	140	2	0.6	125	1.5	0.5
125	1.75	0.55	115	1.5	0.45	105	1.5	0.5	145	1.75	0.6	120	1.5	0.45	115	1.5	0.35	145	1.75	0.6	145	2	0.65	125	1.5	0.5
115	1.75	0.5	100	1.5	0.45	105	1.5	0.45	135	1.75	0.5	130	1.5	0.5	105	1.5	0.4	140	2	0.6	140	1.75	0.6	130	1.5	0.55
125	1.5	0.5	100	1.5	0.45	105	1.5	0.45	145	1.75	0.6	130	1.5	0.55	105	1.5	0.45	140	1.75	0.7	140	2	0.6	130	1.5	0.55
125	1.75	0.6	105	1.75	0.5	120	1.5	0.45	135	1.75	0.6	120	1.5	0.45	110	1.5	0.4	135	1.75	0.6	140	2	0.6	125	1.5	0.55
130	1.75	0.6	100	1.5	0.45	75	1.5	0.45	145	1.75	0.6	130	1.5	0.55	105	1.5	0.4	135	1.75	0.5	140	1.75	0.6	125	1.5	0.5
125	1.75	0.5	120	1.5	0.5	75	1.5	0.5	140	1.75	0.55	120	1.5	0.45	105	1.5	0.4	140	2	0.75	145	2	0.6	130	1.5	0.45
125	1.75	0.55	90	1.5	0.4	100	1.5	0.5	135	1.75	0.5	120	1.5	0.5	105	1.5	0.4	145	1.75	0.65	145	2.25	0.7	125	1.5	0.5
130	1.75	0.6	100	1.5	0.45	105	1.5	0.45	135	1.75	0.55	120	1.5	0.45	105	1.5	0.35	140	1.75	0.65	145	2	0.65	125	1.5	0.45
125	1.75	0.55	100	1.5	0.45	75	1.5	0.4	135	1.75	0.55	120	1.5	0.4	100	1.5	0.35	140	1.75	0.55	145	2	0.65	130	1.5	0.45
130	1.5	0.5	90	1.5	0.4	110	1.5	0.45	140	1.75	0.6	110	1.5	0.5	120	1.5	0.4	140	1.75	0.65	145	2	0.6	125	1.5	0.5
125	1.75	0.55	100	1.5	0.45	105	1.5	0.45	140	1.75	0.6	125	1.5	0.5	105	1.5	0.35	140	1.75	0.6	145	2	0.7	130	1.5	0.55
125	1.75	0.5	95	1.5	0.45	75	1.5	0.45	135	1.75	0.5	125	1.5	0.45	105	1.5	0.4	140	1.75	0.65	140	2	0.65	125	1.5	0.5
125	1.75	0.55	100	1.5	0.4	105	1.5	0.5	140	1.75	0.6	130	1.5	0.55	105	1.5	0.35	145	1.75	0.7	140	2	0.6	130	1.5	0.55
125	1.75	0.55	115	1.5	0.45	110	1.5	0.5	145	1.75	0.6	130	1.5	0.55	105	1.5	0.35	140	1.75	0.6	145	2	0.65	130	1.5	0.5
130	1.75	0.55	105	1.5	0.45	105	1.5	0.5	135	1.75	0.55	130	1.5	0.55	105	1.5	0.4	140	1.75	0.6	140	2	0.6	125	1.5	0.5
125	1.75	0.55	105	1.5	0.45	75	1.5	0.45	140	1.75	0.6	130	1.5	0.5	105	1.5	0.4	140	1.75	0.6	145	2	0.65	125	1.5	0.5
120	1.75	0.55	100	1.5	0.4	75	1.5	0.45	145	2	0.7	125	1.5	0.5	115	1.5	0.4	145	1.75	0.6	150	2	0.65	125	1.5	0.5
130	1.75	0.6	105	1.5	0.4	75	1.5	0.5	145	2	0.7	130	1.5	0.5	120	1.5	0.4	140	1.75	0.6	145	2	0.65	130	1.5	0.5
125	1.75	0.55	100	1.5	0.45	75	1.5	0.45	140	1.75	0.6	130	1.5	0.55	100	1.5	0.35	140	2	0.65	145	2	0.7	125	1.5	0.5
125	1.75	0.5	105	1.5	0.45	105	1.5	0.45	135	1.75	0.55	125	1.5	0.55	105	1.5	0.35	140	2	0.6	140	2	0.6	130	1.5	0.5
125	1.75	0.5	100	1.5	0.4	100	1.5	0.45	145	1.75	0.6	120	1.5	0.55	110	1.5	0.35	145	1.75	0.65	145	2	0.65	125	1.5	0.45
125	1.75	0.55	120	1.5	0.45	75	1.5	0.45	145	2	0.65	130	1.5	0.55	105	1.5	0.4	145	1.75	0.7	145	2	0.65	125	1.5	0.45
125	1.5	0.55	100	1.5	0.45	105	1.5	0.5	135	1.75	0.5	120	1.5	0.55	105	1.5	0.35	140	1.75	0.65	145	2	0.65	130	1.5	0.5
125	1.75	0.5	100	1.5	0.4	110	1.5	0.5	135	1.75	0.55	125	1.5	0.5	105	1.5	0.35	145	1.75	0.6	145	2	0.65	125	1.5	0.45
130	1.75	0.55	100	1.5	0.45	65	1.5	0.4	145	1.75	0.6	130	1.5	0.55	100	1.5	0.45	140	1.75	0.6	145	2.25	0.7	125	1.5	0.5
120	1.75	0.55	90	1.5	0.45	125	1.5	0.55	145	2	0.7	130	1.5	0.55	115	1.5	0.35	145	1.75	0.65	140	2	0.6	130	1.5	0.55
125	1.75	0.55	105	1.5	0.4	95	1.5	0.5	140	1.75	0.6	135	1.5	0.55	105	1.5	0.4	140	2	0.65	140	2	0.6	120	1.5	0.45
125	1.75	0.5	95	1.5	0.45	100	1.5	0.5	140	1.75	0.6	125	1.5	0.45	105	1.5	0.4	140	1.75	0.65	140	2	0.6	125	1.5	0.45
125	1.75	0.55	110	1.5	0.45	105	1.5	0.5	145	1.75	0.6	125	1.5	0.55	100	1.5	0.35	140	1.75	0.6	145	2	0.6	125	1.5	0.5
125	1.75	0.55	105	1.5	0.45	80	1.5	0.45	140	1.75	0.6	130	1.5	0.55	100	1.5	0.35	140	1.75	0.55	150	2.25	0.75	125	1.5	0.45
130	1.5	0.55	105	1.5	0.45	75	1.5	0.45	140	1.75	0.6	110	1.5	0.4	105	1.5	0.35	145	1.75	0.7	140	2	0.6	125	1.5	0.45
120	1.75	0.55	120	1.5	0.4	110	1.5	0.5	140	1.75	0.55	125	1.5	0.5	105	1.5	0.4	135	1.75	0.5	140	2	0.6	125	1.5	0.5
120	1.5	0.5	100	1.5	0.4	105	1.5	0.5	140	1.75	0.6	120	1.5	0.45	120	1.5	0.4	140	1.75	0.6	145	2.25	0.65	125	1.5	0.5
125	1.75	0.55	100	1.5	0.4	100	1.5	0.55	140	1.75	0.55	130	1.5	0.55	120	1.5	0.4	145	1.75	0.75	145	2	0.6	125	1.5	0.45
125	1.75	0.55	100	1.5	0.45	100	1.5	0.45	135	1.75	0.55	130	1.5	0.55	120	1.5	0.4	140	1.75	0.7	145	1.75	0.6	125	1.5	0.5
125	1.75	0.55	100	1.5	0.4	80	1.5	0.45	145	1.75	0.6	125	1.5	0.5	115	1.5	0.35	140	1.75	0.7	145	2.25	0.7	130	1.5	0.5
130	1.75	0.55	100	1.5	0.45	100	1.5	0.5	145	1.75	0.6	130	1.5	0.55	120	1.5	0.4	145	2	0.7	140	2.25	0.7	125	1.5	0.5
125	1.5	0.5	105	1.5	0.45	75	1.5	0.45	140	1.75	0.6	110	1.75	0.55	115	1.5	0.4	140	1.75	0.55	145	2	0.7	125	1.5	0.5
125	1.75	0.55	100	1.5	0.4	105	1.5	0.5	140	1.75	0.55	120	1.5	0.45	120	1.5	0.4	140	2	0.6	145	2	0.65	125	1.5	0.45
125	1.75	0.55	100	1.5	0.45	100	1.5	0.5	140	1.75	0.6	130	1.5	0.5	120	1.5	0.4	145	1.75	0.6	145	2	0.65	125	1.5	0.45
125	1.75	0.55	100	1.5	0.4	70	1.5	0.5	145	1.75	0.6	130	1.5	0.55	120	1.5	0.4	140	1.75	0.7	145	2	0.65	130	1.5	0.5
130	1.5	0.55	100	1.5	0.4	105	1.5	0.45	135	1.75	0.5	120	1.5	0.55	105	1.5	0.35	145	1.75	0.8	140	2	0.55	125	1.5	0.45
130	1.75	0.6	100	1.5	0.45	80	1.5	0.5	145	1.75	0.6	130	1.5	0.5	115	1.5	0.35	140	1.75	0.6	145	2	0.65	125	1.5	0.5
125	1.75	0.5	120	1.5	0.45	105	1.5	0.5	140	1.75	0.6	130	1.5	0.55	105	1.5	0.4	140	2	0.6	145	2	0.65	125	1.5	0.5
125	1.75	0.55	120	1.5	0.45	105	1.5	0.5	135	1.75	0.5	125	1.5	0.55	105	1.5	0.4	145	2	0.75	145	2	0.6	130	1.5	0.5
125	1.75	0.5	95	1.5	0.4	80	1.5	0.45	135	1.75	0.55	130	1.5	0.55	120	1.5	0.4	140	1.75	0.6	145	2	0.6	125	1.5	0.5
105	1.75	0.45	100	1.5	0.4	75	1.5	0.45	135	1.75	0.5	120	1.5	0.5	120	1.5	0.4	145	2	0.75	145	2	0.7	125	1.5	0.45
125	1.75	0.55	100	1.5	0.45	80	1.5	0.45	140	1.75	0.55	120	1.5	0.5	105	1.5	0.4	145	1.75	0.7	140	2	0.6	130	1.5	0.5
120	1.75	0.5	95	1.5	0.45	70	1.5	0.45	135	1.75	0.55	130	1.5	0.5	100	1.5	0.35	140	2	0.6	145	2.25	0.7	125	1.5	0.5
130	1.75	0.6	100	1.5	0.4	100	1.5	0.5	140	1.75	0.6	120	1.5	0.5	120	1.5	0.4	140	1.75	0.6	145	2	0.65	130	1.5	0.55
125	1.75	0.5	95	1.5	0.45	105	1.5	0.5	135	1.75	0.55	130	1.5	0.55	100	1.5	0.35	140	1.75	0.65	140	2	0.6	130	1.5	0.5
120	1.75	0.5	100	1.5	0.45	75	1.5	0.5	140	1.75	0.55	125	1.5	0.55	105	1.5	0.35	140	1.75	0.6	140	2	0.6	130	1.5	0.5
130	1.75	0.6	110	1.5	0.45	105	1.5	0.5	135	1.75	0.55	120	1.5	0.5	105	1.5	0.4	140	2	0.6	145	2.25	0.75	130	1.5	0.55
125	1.5	0.5	105	1.5	0.4	105	1.5	0.45	135	1.75	0.55	115	1.5	0.5	120	1.5	0.4	135	1.75	0.5	145	2	0.65	125	1.5	0.5
125	1.75	0.55	105	1.5	0.45	90	1.5	0.5	145	1.75	0.6	130	1.5	0.5	100	1.5	0.35	140	2	0.6	145	2.25	0.7	130	1.5	0.5
125	1.75	0.5	105	1.5	0.4	105	1.5	0.45	135	1.75	0.55	130	1.5	0.55	120	1.5	0.4	135	1.75	0.5	145	2	0.7	125	1.5	0.5
125	1.75	0.55	100	1.5	0.45	65	1.5	0.45	140	1.75	0.55	120	1.5	0.5	120	1.5	0.4	140	2	0.6	145	2.25	0.7	125	1.5	0.45
125	1.5	0.55	85	1.5	0.4	100	1.5	0.45	140	1.75	0.6	125	1.5	0.55	105	1.5	0.35	140	1.75	0.7	145	1.75	0.6	125	1.5	0.45
125	1.75	0.5	95	1.5	0.45	105	1.5	0.5	140	1.75	0.55	125	1.5	0.45	105	1.5	0.35	145	1.75	0.65	145	2	0.65	130	1.5	0.5
125	1.75	0.55	85	1.5	0.4	75	1.5	0.45	135	1.75	0.55	125	1.5	0.5	105	1.5	0.4	140	1.75	0.7	150	2	0.75	130	1.5	0.5
125	1.75	0.55	90	1.5	0.4	100	1.5	0.5	140	1.75	0.6	130	1.5	0.5	120	1.5	0.4	140	2	0.65	140	2	0.6	130	1.5	0.5
125	1.75	0.55	105	1.5	0.4	75	1.5	0.45	140	1.75	0.5	130	1.5	0.45	105	1.5	0.35	140	1.75	0.6	145	2	0.65	120	1.5	0.45
125	1.75	0.55	100	1.5	0.45	70	1.5	0.45	145	1.75	0.6	130	1.5	0.55	105	1.5	0.35	145	2	0.65	145	2	0.65	130	1.5	0.55
125	1.75	0.5	100	1.5	0.45	110	1.5	0.45	145	1.75	0.6	125	1.5	0.5	100	1.5	0.35	145	2	0.65	145	2	0.7	130	1.5	0.5
130	1.5	0.55	105	1.5	0.4	75	1.5	0.45	140	1.75	0.55	125	1.5	0.5	105	1.5	0.35	150	2	0.65	145	2	0.65	125	1.5	0.45
125	1.75	0.5	95	1.5	0.45	110	1.5	0.5	145	1.75	0.6	130	1.5	0.55	105	1.5	0.4	145	2	0.6	150	2	0.6	125	1.5	0.5
130	1.75	0.6	100	1.5	0.4	100	1.5	0.45	135	1.75	0.55	110	1.5	0.5	100	1.5	0.35	150	2	0.75	145	2	0.6	130	1.5	0.55
120	1.75	0.5	100	1.5	0.45	125	1.5	0.55	140	1.75	0.55	125	1.5	0.5	120	1.5	0.4	145	2	0.65	140	2	0.6	125	1.5	0.5
125	1.75	0.55	105	1.5	0.45	75	1.5	0.5	135	1.75	0.5	110	1.5	0.5	120	1.5	0.4	150	2.25	0.85	140	2	0.6	125	1.5	0.5
125	1.75	0.5	110	1.5	0.45	75	1.5	0.45	145	1.75	0.65	125	1.5	0.45	120	1.5	0.45	145	2	0.65	150	2	0.65	130	1.5	0.5
130	1.5	0.5	115	1.5	0.45	100	1.5	0.45	145	1.75	0.6	130	1.5	0.5	100	1.5	0.4	150	2	0.85	140	2	0.6	125	1.5	0.45
125	1.75	0.45	105	1.5	0.45	110	1.5	0.5	145	1.75	0.6	130	1.5	0.55	100	1.5	0.35	145	2	0.6	145	2	0.65	125	1.5	0.5
125	1.75	0.5	100	1.5	0.4	70	1.5	0.45	140	1.75	0.6	125	1.5	0.5	120	1.5	0.4	145	2	0.65	145	2.25	0.7	130	1.5	0.55
125	1.75	0.5	100	1.5	0.45	105	1.5	0.45	140	1.75	0.6	130	1.5	0.5	120	1.5	0.4	150	2.25	0.95	155	2	0.75	130	1.5	0.55
125	1.75	0.5	95	1.5	0.4	105	1.5	0.5	145	1.75	0.6	125	1.5	0.45	105	1.5	0.4	150	2	0.7	145	2	0.7	125	1.5	0.5
125	1.75	0.5	105	1.5	0.45	75	1.5	0.45	145	2	0.75	130	1.5	0.5	115	1.5	0.4	145	2	0.65	145	2	0.6	125	1.5	0.45
120	1.75	0.5	105	1.5	0.45	70	1.5	0.45	145	1.75	0.6	130	1.5	0.55	105	1.5	0.35	150	2.25	0.95	145	2	0.65	125	1.5	0.5
130	1.5	0.5	85	1.5	0.4	105	1.5	0.5	140	1.75	0.55	125	1.5	0.5	115	1.5	0.4	145	2	0.6	145	2	0.65	125	1.5	0.5
125	1.75	0.55	100	1.5	0.4	70	1.5	0.45	135	1.75	0.55	120	1.5	0.45	105	1.5	0.4	155	2.25	0.95	155	2.25	0.75	130	1.5	0.5
125	1.75	0.55	100	1.5	0.45	100	1.5	0.5	145	2	0.75	130	1.5	0.55	105	1.5	0.35	140	2	0.65	140	2	0.65	125	1.5	0.45
125	1.75	0.55	100	1.5	0.4	70	1.5	0.45	145	1.75	0.6	130	1.5	0.5	105	1.5	0.4	140	2	0.6	145	2	0.65	125	1.5	0.5
125	1.5	0.5	90	1.5	0.45	105	1.5	0.45	145	1.75	0.6	125	1.5	0.5	105	1.5	0.35	145	2	0.65	145	2	0.65	125	1.5	0.45
125	1.75	0.55	100	1.5	0.45	110	1.5	0.45	145	2	0.75	130	1.5	0.55	100	1.5	0.35	145	2	0.6	140	1.75	0.6	125	1.5	0.5
130	1.5	0.6	105	1.5	0.4	110	1.5	0.45	140	1.75	0.6	125	1.5	0.55	105	1.5	0.35	140	2	0.65	150	2	0.75	125	1.5	0.45
125	1.5	0.5	100	1.5	0.45	75	1.5	0.45	140	1.75	0.6	135	1.5	0.55	105	1.5	0.35	145	2.25	0.8	145	2	0.65	125	1.5	0.5
125	1.75	0.5	120	1.5	0.45	75	1.5	0.45	145	2	0.65	130	1.5	0.55	100	1.5	0.35	150	2.25	1.05	145	2	0.6	125	1.5	0.5
125	1.75	0.55	100	1.5	0.4	110	1.5	0.5	140	1.75	0.6	125	1.5	0.45	100	1.5	0.4	150	2	0.7	145	2.25	0.7	125	1.5	0.5
125	1.75	0.5	105	1.5	0.45	110	1.5	0.5	145	1.75	0.65	130	1.5	0.55	100	1.5	0.4	155	2.25	1	145	1.75	0.6	130	1.5	0.5
125	1.75	0.55	100	1.5	0.4	75	1.5	0.5	145	1.75	0.6	130	1.5	0.45	105	1.5	0.4	150	2.25	0.7	145	2	0.7	125	1.5	0.45
125	1.75	0.55	100	1.5	0.45	105	1.5	0.5	145	1.75	0.6	130	1.5	0.55	105	1.5	0.35	150	2.25	0.7	140	2	0.6	130	1.5	0.55
125	1.75	0.55	100	1.5	0.4	75	1.5	0.45	145	1.75	0.6	120	1.5	0.45	120	1.5	0.4	150	2.25	0.95	140	1.75	0.6	125	1.5	0.5
125	1.5	0.5	95	1.5	0.4	105	1.5	0.45	140	1.75	0.55	120	1.5	0.5	115	1.5	0.4	150	2.25	0.95	145	2	0.65	130	1.5	0.5
130	1.75	0.55	100	1.5	0.4	105	1.5	0.5	140	1.75	0.55	120	1.5	0.45	115	1.5	0.35	150	2	0.8	145	2	0.65	125	1.5	0.45
125	1.75	0.55	95	1.5	0.45	125	1.5	0.5	135	1.75	0.5	125	1.5	0.5	105	1.5	0.4	145	2	0.75	145	2	0.6	125	1.5	0.5
125	1.5	0.55	105	1.5	0.45	75	1.5	0.5	140	1.75	0.55	130	1.5	0.5	115	1.5	0.4	145	2	0.65	145	2	0.6	125	1.5	0.5
120	1.5	0.55	100	1.5	0.4	100	1.5	0.5	130	1.75	0.5	130	1.5	0.55	105	1.5	0.35	145	2	0.7	145	2	0.65	130	1.5	0.5
125	1.75	0.55	105	1.5	0.45	75	1.5	0.5	140	1.75	0.6	105	1.5	0.4	105	1.5	0.4	145	2	0.7	145	2	0.65	125	1.5	0.45
125	1.75	0.55	95	1.5	0.45	75	1.5	0.45	140	1.75	0.6	130	1.5	0.55	100	1.5	0.4	150	2.25	0.7	145	2	0.65	130	1.5	0.5
125	1.75	0.55	100	1.5	0.45	75	1.5	0.45	145	1.75	0.6	125	1.5	0.5	105	1.5	0.35	150	2	0.8	145	2	0.65	125	1.5	0.5
125	1.75	0.55	100	1.5	0.4	105	1.5	0.5	135	1.75	0.55	110	1.5	0.45	100	1.5	0.4	150	2	0.65	140	2	0.65	130	1.5	0.5
125	1.5	0.5	95	1.5	0.45	105	1.5	0.5	135	1.75	0.55	130	1.5	0.55	105	1.5	0.35	155	2.25	1.1	145	2	0.65	125	1.5	0.45
125	1.75	0.5	100	1.5	0.45	105	1.5	0.45	135	1.75	0.5	130	1.5	0.55	100	1.5	0.4	150	2.25	0.95	145	2	0.65	125	1.5	0.5
125	1.75	0.55	100	1.5	0.45	105	1.5	0.5	140	1.75	0.6	120	1.5	0.5	105	1.5	0.4	145	2	0.75	145	2	0.7	125	1.5	0.45
130	1.75	0.55	105	1.5	0.45	100	1.5	0.5	140	1.75	0.55	125	1.5	0.55	100	1.5	0.35	150	2	0.8	145	1.75	0.6	125	1.5	0.5
130	1.5	0.55	110	1.5	0.45	105	1.5	0.45	145	2	0.7	120	1.5	0.5	120	1.5	0.4	150	2.25	0.85	145	2	0.7	125	1.5	0.45
120	1.75	0.5	105	1.5	0.45	125	1.5	0.55	140	1.75	0.55	120	1.5	0.45	115	1.5	0.4	140	2	0.65	145	2	0.65	130	1.5	0.5
125	1.75	0.55	95	1.5	0.45	100	1.5	0.45	145	1.75	0.6	130	1.5	0.55	115	1.5	0.4	145	2	0.7	145	2	0.65	125	1.5	0.5
125	1.75	0.55	115	1.5	0.45	65	1.5	0.4	140	1.75	0.55	125	1.5	0.5	120	1.5	0.4	145	2	0.8	145	2	0.6	130	1.5	0.5
125	1.75	0.55	100	1.5	0.45	65	1.5	0.45	140	1.75	0.6	125	1.5	0.55	115	1.5	0.45	150	2	0.8	145	2	0.6	125	1.5	0.5
125	1.75	0.5	75	1.5	0.4	75	1.5	0.45	140	1.75	0.6	125	1.5	0.5	105	1.5	0.35	150	2.25	0.95	145	2	0.7	120	1.5	0.45
130	1.75	0.55	100	1.75	0.45	105	1.5	0.5	135	1.75	0.55	130	1.5	0.55	120	1.5	0.45	145	2	0.65	140	2.25	0.65	125	1.5	0.5
130	1.75	0.55	95	1.5	0.4	105	1.5	0.5	140	1.75	0.6	130	1.5	0.55	115	1.5	0.4	155	2	0.85	145	1.75	0.6	125	1.5	0.45
130	1.75	0.6	105	1.5	0.45	65	1.5	0.45	145	1.75	0.6	130	1.5	0.55	120	1.5	0.4	145	2	0.7	145	2	0.65	125	1.5	0.5
125	1.75	0.55	100	1.5	0.45	110	1.5	0.45	140	1.75	0.6	130	1.5	0.55	105	1.5	0.35	145	2	0.65	145	2	0.7	125	1.5	0.5
120	1.75	0.5	115	1.5	0.45	110	1.5	0.45	145	1.75	0.6	130	1.5	0.55	115	1.5	0.4	150	2.25	0.7	150	2.25	0.8	125	1.5	0.5
125	1.75	0.55	100	1.5	0.4	100	1.5	0.45	140	1.75	0.6	125	1.5	0.5	100	1.5	0.45	145	2	0.65	140	2	0.65	130	1.5	0.55
125	1.75	0.6	105	1.5	0.4	100	1.5	0.5	145	1.75	0.6	125	1.5	0.45	105	1.5	0.35	145	2	0.7	150	2	0.7	125	1.5	0.5
125	1.75	0.55	100	1.5	0.45	75	1.5	0.45	140	1.75	0.55	125	1.5	0.55	100	1.5	0.35	150	2	0.8	145	2	0.6	125	1.5	0.45
125	1.75	0.55	100	1.5	0.4	100	1.5	0.45	145	1.75	0.6	125	1.5	0.45	100	1.5	0.4	140	2.25	0.7	140	2	0.65	125	1.5	0.45
125	1.75	0.55	105	1.5	0.45	100	1.5	0.5	140	1.75	0.5	130	1.5	0.55	120	1.5	0.4	150	2	0.85	140	2	0.6	125	1.5	0.5
125	1.75	0.55	100	1.5	0.45	115	1.5	0.5	145	2	0.6	130	1.5	0.5	115	1.5	0.4	145	2	0.7	140	2	0.6	130	1.5	0.55
115	1.5	0.4	105	1.5	0.45	110	1.5	0.5	140	1.75	0.6	125	1.5	0.55	120	1.5	0.4	150	2.25	0.95	145	2	0.65	130	1.5	0.5
125	1.75	0.55	90	1.5	0.45	105	1.5	0.5	140	1.75	0.55	110	1.5	0.45	100	1.5	0.4	145	2	0.65	145	2	0.65	125	1.5	0.45
125	1.75	0.55	120	1.5	0.45	75	1.5	0.45	145	1.75	0.6	125	1.5	0.5	105	1.5	0.4	145	2	0.6	145	2	0.65	120	1.5	0.4
125	1.75	0.55	105	1.5	0.45	100	1.5	0.45	135	2	0.6	120	1.5	0.4	115	1.5	0.4	155	2.25	0.9	145	2	0.65	130	1.5	0.5
125	1.75	0.5	100	1.5	0.45	80	1.5	0.45	135	1.75	0.6	115	1.5	0.45	115	1.5	0.4	145	2	0.7	145	2	0.7	130	1.5	0.45
125	1.5	0.5	100	1.5	0.4	70	1.5	0.5	145	2	0.65	125	1.5	0.5	100	1.5	0.35	155	2.25	1	145	2	0.7	125	1.5	0.45
125	1.75	0.55	100	1.5	0.45	105	1.5	0.5	145	2	0.65	130	1.5	0.55	105	1.5	0.4	150	2	0.75	145	2	0.6	130	1.5	0.5
125	1.75	0.5	90	1.5	0.4	115	1.5	0.5	135	1.75	0.5	130	1.5	0.55	120	1.5	0.4	175	2.25	1.7	145	2	0.6	125	1.5	0.45
125	1.75	0.55	90	1.5	0.4	105	1.5	0.5	135	1.75	0.5	125	1.5	0.5	105	1.5	0.4	150	2	0.7	145	2	0.65	130	1.5	0.55
120	1.75	0.5	100	1.5	0.45	120	1.5	0.5	145	1.75	0.6	135	1.75	0.6	105	1.5	0.4	155	2.25	0.95	150	2	0.7	130	1.5	0.5
130	1.5	0.5	105	1.5	0.45	65	1.5	0.45	140	1.75	0.55	125	1.5	0.5	105	1.5	0.4	150	2.25	0.95	145	2	0.65	130	1.5	0.55
125	1.75	0.55	100	1.5	0.4	100	1.5	0.45	135	1.75	0.5	130	1.5	0.5	105	1.5	0.4	150	2.25	0.9	145	2	0.65	130	1.5	0.5
125	1.75	0.55	100	1.5	0.45	75	1.5	0.45	135	1.75	0.5	110	1.5	0.5	100	1.5	0.35	150	2	0.8	145	2	0.6	125	1.5	0.5
130	1.75	0.6	100	1.5	0.45	100	1.5	0.5	140	1.75	0.6	125	1.5	0.5	105	1.5	0.4	150	2.25	0.75	140	2	0.6	125	1.5	0.5
125	1.75	0.55	105	1.5	0.45	80	1.5	0.45	140	1.75	0.55	110	1.5	0.45	115	1.5	0.4	145	2	0.65	145	2	0.6	125	1.5	0.5
120	1.75	0.55	115	1.5	0.45	120	1.5	0.5	140	1.75	0.6	130	1.5	0.55	100	1.5	0.45	145	2	0.7	145	2	0.65	125	1.5	0.5
125	1.75	0.5	105	1.5	0.45	105	1.5	0.5	145	1.75	0.6	125	1.5	0.55	100	1.5	0.4	145	2	0.6	145	2	0.65	125	1.5	0.45
130	1.75	0.55	90	1.5	0.4	75	1.5	0.5	135	2	0.55	125	1.5	0.45	105	1.5	0.4	145	2	0.8	145	2	0.6	130	1.5	0.55
120	1.75	0.5	105	1.5	0.45	75	1.5	0.45	140	1.75	0.6	125	1.5	0.45	120	1.5	0.4	145	2	0.6	145	2.25	0.75	125	1.5	0.5
125	1.75	0.5	105	1.5	0.45	75	1.5	0.45	140	1.75	0.55	120	1.5	0.45	105	1.5	0.4	150	2	0.7	145	2	0.6	135	1.75	0.55
125	1.75	0.55	100	1.5	0.45	75	1.5	0.45	145	1.75	0.6	125	1.5	0.55	105	1.5	0.35	145	2	0.65	145	2	0.65	140	1.75	0.6
125	1.75	0.5	100	1.5	0.4	100	1.5	0.5	135	1.75	0.6	120	1.5	0.5	100	1.5	0.35	145	2	0.65	140	2	0.6	135	1.75	0.55
125	1.75	0.55	100	1.5	0.45	105	1.5	0.5	140	1.75	0.6	125	1.5	0.45	105	1.5	0.4	145	2	0.8	145	2	0.65	140	1.75	0.55
125	1.75	0.55	100	1.5	0.45	80	1.5	0.45	140	1.75	0.5	115	1.75	0.5	120	1.5	0.4	145	2	0.8	145	2	0.6	140	2	0.65
125	1.75	0.55	120	1.5	0.45	75	1.5	0.45	140	1.75	0.55	110	1.5	0.5	120	1.5	0.4	145	2	0.7	145	2	0.65	135	1.75	0.55
125	1.75	0.55	100	1.5	0.45	105	1.5	0.5	135	1.75	0.55	130	1.5	0.55	105	1.5	0.35	145	2	0.6	140	1.75	0.6	140	2	0.65
125	1.75	0.55	95	1.5	0.4	75	1.5	0.5	145	1.75	0.6	130	1.5	0.55	100	1.5	0.35	150	2.25	1.05	145	2	0.6	140	2	0.6
125	1.75	0.5	100	1.5	0.4	65	1.5	0.5	135	1.75	0.55	130	1.5	0.55	105	1.5	0.4	150	2.25	0.9	155	2.25	0.85	140	1.75	0.55
130	1.5	0.5	100	1.5	0.4	100	1.5	0.5	140	1.75	0.55	125	1.5	0.5	115	1.5	0.35	150	2.25	1.1	140	2	0.6	135	1.75	0.55
125	1.75	0.55	105	1.5	0.4	105	1.5	0.5	135	2	0.6	130	1.5	0.5	120	1.5	0.4	150	2.25	0.95	145	2	0.65	140	1.75	0.55
125	1.5	0.5	110	1.5	0.45	100	1.5	0.5	140	1.75	0.55	135	1.5	0.55	100	1.5	0.35	150	2	0.75	145	2.25	0.7	140	2	0.65
125	1.75	0.55	105	1.5	0.4	125	1.5	0.55	140	2	0.6	120	1.5	0.5	105	1.5	0.4	150	2	0.8	145	1.75	0.6	135	1.75	0.5
120	1.75	0.5	100	1.5	0.4	60	1.5	0.45	135	1.75	0.5	110	1.5	0.45	115	1.5	0.4	150	2.25	0.7	140	2	0.6	140	1.75	0.55
125	1.75	0.5	105	1.5	0.45	105	1.5	0.5	135	1.75	0.6	130	1.5	0.55	115	1.5	0.4	150	2.25	1	145	2.25	0.7	135	1.75	0.5
125	1.75	0.55	100	1.5	0.4	80	1.5	0.45	145	2	0.65	125	1.5	0.45	95	1.5	0.35	145	2	0.7	145	2	0.6	140	1.75	0.5
125	1.75	0.5	115	1.5	0.45	120	1.5	0.5	145	1.75	0.6	125	1.5	0.45	120	1.5	0.4	145	2	0.6	145	2	0.6	135	1.75	0.5
125	1.5	0.5	95	1.5	0.4	100	1.5	0.5	145	1.75	0.6	115	1.5	0.5	120	1.5	0.4	145	2	0.6	140	2	0.6	135	1.75	0.5
125	1.75	0.55	90	1.5	0.4	105	1.5	0.45	140	1.75	0.6	120	1.5	0.45	120	1.5	0.45	155	2.25	1	140	2	0.6	140	1.75	0.55
130	1.75	0.55	105	1.5	0.4	105	1.5	0.5	145	1.75	0.6	130	1.5	0.5	105	1.5	0.35	145	2	0.6	145	2	0.65	140	1.75	0.55
130	1.5	0.5	100	1.5	0.45	105	1.5	0.5	145	1.75	0.55	125	1.5	0.5	105	1.5	0.35	150	2	0.7	145	2	0.6	140	1.75	0.5
130	1.5	0.55	100	1.5	0.45	110	1.5	0.45	140	1.75	0.55	135	1.5	0.55	120	1.5	0.4	145	2	0.7	145	2	0.6	135	2	0.6
125	1.75	0.6	105	1.5	0.45	125	1.5	0.55	145	1.75	0.6	125	1.5	0.45	105	1.5	0.4	145	2	0.65	145	2.25	0.7	135	1.75	0.5
130	1.5	0.5	100	1.5	0.4	105	1.5	0.45	145	1.75	0.6	135	1.5	0.6	115	1.5	0.4	150	2.25	0.95	145	2	0.7	140	1.75	0.55
125	1.5	0.5	100	1.5	0.45	65	1.5	0.45	135	1.75	0.55	130	1.5	0.55	100	1.5	0.4	150	2	0.75	140	2	0.6	140	1.75	0.5
125	1.5	0.5	95	1.5	0.45	90	1.5	0.5	140	1.75	0.6	115	1.5	0.5	120	1.5	0.4	150	2.25	0.95	145	2	0.6	135	2	0.55
125	1.75	0.55	100	1.5	0.45	75	1.5	0.5	145	1.75	0.6	130	1.5	0.55	100	1.5	0.35	150	2.25	0.8	145	2	0.65	140	1.75	0.55
125	1.75	0.5	105	1.5	0.4	100	1.5	0.5	140	1.75	0.6	135	1.5	0.55	120	1.5	0.4	150	2	0.75	145	2	0.65	135	1.75	0.55
125	1.75	0.55	100	1.5	0.45	75	1.5	0.5	145	1.75	0.6	110	1.5	0.45	100	1.5	0.4	140	2.25	0.65	140	2	0.6	135	1.75	0.55
130	1.5	0.5	100	1.5	0.4	65	1.5	0.45	145	1.75	0.6	125	1.5	0.55	100	1.5	0.45	145	2	0.65	140	2	0.6	135	1.75	0.5
120	1.75	0.5	95	1.5	0.45	105	1.5	0.45	140	1.75	0.55	110	1.5	0.45	105	1.5	0.45	150	2.25	0.85	145	2	0.6	135	1.75	0.5
125	1.5	0.5	120	1.5	0.45	105	1.5	0.5	145	1.75	0.6	125	1.5	0.55	120	1.5	0.4	145	2	0.6	145	2	0.7	140	1.75	0.5
125	1.75	0.55	120	1.5	0.45	75	1.5	0.45	140	1.75	0.55	120	1.5	0.45	110	1.5	0.35	150	2	0.8	145	1.75	0.6	140	2	0.6
125	1.75	0.5	90	1.5	0.45	100	1.5	0.5	135	1.75	0.6	130	1.5	0.55	120	1.5	0.4	140	2.25	0.7	140	1.75	0.6	135	1.75	0.5
125	1.75	0.55	100	1.5	0.45	75	1.5	0.5	145	1.75	0.6	125	1.5	0.45	105	1.5	0.35	145	2.25	0.75	140	2	0.6	140	1.75	0.5
125	1.75	0.5	105	1.5	0.4	75	1.5	0.4	135	1.75	0.5	125	1.5	0.45	105	1.5	0.35	140	2.25	0.65	145	2	0.7	145	1.75	0.6
130	1.5	0.5	105	1.5	0.45	105	1.5	0.5	145	2	0.65	130	1.5	0.55	100	1.5	0.4	150	2.25	0.75	145	2	0.65	135	1.75	0.5
125	1.75	0.6	105	1.5	0.4	100	1.5	0.45	140	1.75	0.6	125	1.5	0.5	105	1.5	0.35	150	2.25	0.95	145	2	0.65	145	1.75	0.6
125	1.75	0.5	115	1.5	0.45	105	1.5	0.5	145	1.75	0.6	110	1.5	0.4	115	1.5	0.4	150	2.25	0.9	145	2	0.7	140	1.75	0.55
120	1.75	0.5	115	1.5	0.4	100	1.5	0.45	145	1.75	0.55	130	1.5	0.5	115	1.5	0.4	145	2	0.65	145	2	0.65	135	1.75	0.5
130	1.75	0.55	105	1.5	0.45	105	1.5	0.5	140	1.75	0.6	130	1.5	0.55	105	1.5	0.4	150	2	0.7	150	2	0.65	135	1.75	0.5
125	1.75	0.55	90	1.5	0.4	70	1.5	0.45	140	1.75	0.5	130	1.5	0.5	105	1.5	0.4	150	2.25	1	145	2	0.65	140	1.75	0.55
130	1.5	0.5	120	1.5	0.45	70	1.5	0.5	145	1.75	0.6	125	1.5	0.45	115	1.5	0.4	150	2.25	0.9	140	2	0.6	140	1.75	0.55
125	1.5	0.5	100	1.5	0.4	105	1.5	0.5	140	1.75	0.5	125	1.5	0.5	100	1.5	0.4	145	2	0.8	140	2	0.6	135	1.75	0.55
125	1.75	0.5	100	1.5	0.45	120	1.5	0.5	135	1.75	0.55	125	1.5	0.5	100	1.5	0.35	145	2.25	0.9	145	1.75	0.6	140	1.75	0.5
130	1.5	0.5	120	1.5	0.45	70	1.5	0.5	140	1.75	0.55	130	1.5	0.5	120	1.5	0.4	145	2	0.65	145	2	0.6	135	1.75	0.55
125	1.75	0.55	120	1.5	0.45	75	1.5	0.45	145	1.75	0.6	125	1.5	0.5	115	1.5	0.4	140	2	0.65	140	2	0.6	135	1.75	0.5
130	1.5	0.5	110	1.5	0.4	70	1.5	0.5	145	1.75	0.6	130	1.5	0.55	120	1.5	0.35	150	2	0.7	145	2	0.6	135	1.75	0.55
125	1.75	0.5	115	1.5	0.45	70	1.5	0.45	140	1.75	0.6	130	1.5	0.55	115	1.5	0.4	150	2.25	1.1	150	2	0.65	135	1.75	0.5
115	1.75	0.45	75	1.5	0.4	75	1.5	0.45	135	1.75	0.6	110	1.5	0.45	120	1.5	0.45	150	2.25	0.95	140	2	0.6	140	1.75	0.55
125	1.75	0.55	100	1.5	0.4	75	1.5	0.5	140	1.75	0.6	125	1.5	0.5	105	1.5	0.45	150	2.25	0.95	145	2	0.65	140	1.75	0.55
130	1.5	0.5	120	1.5	0.45	110	1.5	0.5	140	1.75	0.6	130	1.5	0.55	105	1.5	0.4	150	2	0.8	145	2	0.6	135	1.75	0.5
125	1.75	0.5	105	1.5	0.45	105	1.5	0.45	140	1.75	0.6	120	1.5	0.5	115	1.5	0.4	145	2	0.75	150	2	0.6	140	1.75	0.6
125	1.75	0.55	105	1.5	0.4	100	1.5	0.45	140	1.75	0.6	120	1.5	0.45	115	1.5	0.4	150	2	0.8	145	2.25	0.7	140	2	0.6
125	1.5	0.5	120	1.5	0.45	105	1.5	0.45	140	1.75	0.6	130	1.5	0.55	105	1.5	0.35	145	2	0.65	140	2	0.6	135	1.75	0.55
125	1.75	0.5	100	1.5	0.4	110	1.5	0.45	140	1.75	0.6	110	1.5	0.45	105	1.5	0.35	150	2.25	0.85	145	2.25	0.7	135	1.75	0.5
125	1.75	0.5	95	1.5	0.4	100	1.5	0.45	145	1.75	0.6	130	1.5	0.55	120	1.5	0.4	145	2	0.8	140	2	0.55	135	1.75	0.5
130	1.75	0.5	100	1.5	0.45	110	1.5	0.45	140	1.75	0.6	130	1.5	0.55	115	1.5	0.4	145	2	0.6	140	1.75	0.55	140	1.75	0.6
125	1.75	0.6	120	1.5	0.45	100	1.5	0.45	140	1.75	0.6	120	1.5	0.5	105	1.5	0.4	140	2.25	0.6	145	2	0.65	140	2	0.65
125	1.75	0.55	105	1.5	0.4	65	1.5	0.45	145	2	0.7	130	1.5	0.55	105	1.5	0.4	145	2	0.7	145	2	0.7	135	1.75	0.55
125	1.75	0.5	100	1.5	0.45	105	1.5	0.5	140	1.75	0.6	130	1.5	0.55	105	1.5	0.35	145	2	0.6	145	2	0.65	135	1.75	0.55
130	1.75	0.55	110	1.5	0.45	70	1.5	0.45	145	2	0.7	130	1.5	0.55	105	1.5	0.35	145	2	0.7	140	2	0.6	135	1.75	0.5
125	1.75	0.55	120	1.5	0.45	70	1.5	0.4	145	1.75	0.65	115	1.5	0.5	105	1.5	0.4	145	2	0.8	145	2	0.65	135	1.75	0.5
125	1.5	0.5	110	1.5	0.45	75	1.5	0.45	135	1.75	0.55	125	1.5	0.5	120	1.5	0.4	150	2	0.65	145	2	0.6	140	2	0.6
125	1.75	0.5	95	1.5	0.45	70	1.5	0.45	145	2	0.65	110	1.5	0.5	120	1.5	0.4	140	2	0.6	145	2	0.65	135	1.75	0.5
125	1.5	0.5	100	1.5	0.45	75	1.5	0.45	140	1.75	0.55	130	1.5	0.55	105	1.5	0.4	145	2	0.7	145	2	0.65	135	1.75	0.5
125	1.75	0.55	90	1.5	0.45	70	1.5	0.45	145	2	0.65	130	1.5	0.5	100	1.5	0.4	145	2	0.6	145	2	0.65	140	1.75	0.55
125	1.75	0.55	110	1.5	0.45	80	1.5	0.45	145	2	0.75	120	1.5	0.5	120	1.5	0.45	145	2	0.6	150	2.25	0.7	135	1.75	0.55
125	1.75	0.55	90	1.5	0.45	100	1.5	0.5	145	1.75	0.6	120	1.5	0.45	100	1.5	0.35	145	2	0.65	140	2	0.65	140	1.75	0.55
125	1.75	0.6	110	1.5	0.45	70	1.5	0.5	145	2	0.7	125	1.5	0.5	105	1.5	0.35	145	2	0.65	140	2	0.6	130	2	0.5
125	1.5	0.5	105	1.5	0.45	75	1.5	0.45	135	1.75	0.5	130	1.5	0.55	105	1.5	0.35	155	2.25	1.1	145	2	0.6	135	1.75	0.55
120	1.75	0.5	95	1.5	0.45	65	1.5	0.45	140	1.75	0.6	130	1.5	0.5	120	1.5	0.4	150	2.25	0.7	145	2	0.65	135	1.75	0.5
125	1.75	0.55	125	1.5	0.5	75	1.5	0.45	145	1.75	0.55	130	1.5	0.55	105	1.5	0.35	145	2	0.7	140	2	0.6	140	1.75	0.5
130	1.75	0.6	105	1.5	0.45	100	1.5	0.5	145	1.75	0.6	125	1.5	0.5	120	1.5	0.45	150	2.25	0.7	145	2	0.65	140	1.75	0.55
125	1.75	0.55	95	1.5	0.45	105	1.5	0.45	135	1.75	0.5	110	1.5	0.5	120	1.5	0.4	135	2.25	0.55	145	2	0.65	135	1.75	0.55
130	1.75	0.55	105	1.5	0.4	100	1.5	0.5	140	1.75	0.55	130	1.5	0.55	105	1.5	0.4	145	2.25	0.7	145	2	0.65	135	1.75	0.5
120	1.75	0.5	100	1.5	0.4	75	1.5	0.45	140	1.75	0.6	130	1.5	0.55	120	1.5	0.45	145	2.25	0.75	145	2	0.65	135	2	0.6
125	1.75	0.5	100	1.5	0.45	110	1.5	0.45	140	1.75	0.55	120	1.5	0.5	115	1.5	0.4	150	2.25	0.9	145	2	0.65	135	1.75	0.5
125	1.75	0.5	105	1.5	0.45	110	1.5	0.5	145	1.75	0.6	110	1.5	0.5	105	1.5	0.4	145	2	0.75	140	2	0.6	140	1.75	0.6
125	1.75	0.55	90	1.5	0.4	105	1.5	0.5	140	1.75	0.55	115	1.5	0.5	100	1.5	0.35	145	2.25	0.65	145	2	0.6	140	2	0.65
125	1.75	0.5	120	1.5	0.5	100	1.5	0.45	140	1.75	0.55	120	1.5	0.45	105	1.5	0.4	145	2.25	0.85	140	2	0.6	135	1.75	0.55
125	1.75	0.5	115	1.5	0.45	75	1.5	0.45	135	1.75	0.6	130	1.5	0.55	100	1.5	0.35	145	2.25	0.7	145	2	0.65	140	1.75	0.5
125	1.75	0.55	115	1.5	0.45	110	1.5	0.5	140	1.75	0.55	110	1.5	0.4	100	1.5	0.4	150	2	0.8	145	2	0.7	135	1.75	0.5
125	1.75	0.55	95	1.5	0.4	75	1.5	0.45	140	1.75	0.55	130	1.5	0.55	105	1.5	0.35	145	2.25	1	140	2	0.6	135	1.75	0.5
125	1.75	0.55	100	1.5	0.4	75	1.5	0.45	140	1.75	0.6	125	1.5	0.5	100	1.5	0.4	150	2	0.75	140	2	0.6	140	1.75	0.6
125	1.75	0.5	115	1.5	0.45	110	1.5	0.45	140	1.75	0.6	125	1.5	0.55	100	1.5	0.35	150	2.25	0.7	145	2	0.7	140	1.75	0.55
125	1.75	0.5	85	1.5	0.4	65	1.5	0.45	145	1.75	0.6	125	1.5	0.5	120	1.5	0.4	150	2.25	0.8	145	2.25	0.7	140	1.75	0.55
125	1.5	0.5	105	1.5	0.45	70	1.5	0.45	145	1.75	0.6	130	1.5	0.55	105	1.5	0.4	150	2	0.85	145	2	0.65	140	1.75	0.55
125	1.75	0.5	100	1.5	0.45	105	1.5	0.5	145	1.75	0.6	130	1.5	0.55	115	1.5	0.4	145	2	0.65	145	2	0.7	135	1.75	0.5
125	1.75	0.5	100	1.5	0.45	100	1.5	0.5	140	1.75	0.6	110	1.5	0.5	115	1.5	0.35	140	2	0.6	140	1.75	0.6	135	1.75	0.5
125	1.75	0.55	120	1.5	0.45	115	1.5	0.5	145	1.75	0.6	130	1.5	0.55	120	1.5	0.45	150	2.25	0.95	140	2	0.65	135	1.75	0.55
130	1.5	0.6	100	1.5	0.45	105	1.5	0.45	145	1.75	0.6	130	1.5	0.55	105	1.5	0.35	145	2	0.65	145	2	0.65	140	1.75	0.5
125	1.75	0.55	95	1.5	0.45	100	1.5	0.45	135	1.75	0.5	130	1.5	0.5	105	1.5	0.4	150	2	0.65	140	2	0.65	135	1.75	0.5
125	1.75	0.5	100	1.5	0.4	110	1.5	0.5	135	1.75	0.55	125	1.5	0.5	105	1.5	0.45	140	2	0.7	140	2	0.6	140	1.75	0.5
125	1.75	0.5	90	1.5	0.4	75	1.5	0.45	135	1.75	0.55	130	1.5	0.55	120	1.5	0.4	140	2.5	0.75	145	2	0.65	140	1.75	0.55
125	1.75	0.55	95	1.5	0.4	65	1.5	0.45	145	2	0.6	125	1.5	0.5	115	1.5	0.4	145	2	0.65	145	2.25	0.75	140	1.75	0.5
125	1.75	0.55	100	1.5	0.45	110	1.5	0.5	140	1.75	0.55	120	1.5	0.5	100	1.5	0.35	145	2	0.75	145	2.25	0.75	135	1.75	0.55
125	1.75	0.55	115	1.5	0.45	75	1.5	0.45	145	1.75	0.6	130	1.5	0.5	105	1.5	0.35	145	2	0.75	145	2	0.6	135	1.75	0.5
130	1.75	0.6	110	1.5	0.45	105	1.5	0.45	140	1.75	0.55	125	1.5	0.45	115	1.5	0.4	145	2	0.65	145	2	0.65	135	1.75	0.55
125	1.75	0.5	115	1.5	0.5	105	1.5	0.45	140	1.75	0.6	130	1.5	0.55	100	1.5	0.35	150	2	0.7	145	2.25	0.7	135	1.75	0.55
125	1.75	0.5	100	1.5	0.45	75	1.5	0.5	140	1.75	0.55	120	1.5	0.5	120	1.5	0.4	150	2	0.8	145	2	0.65	140	1.75	0.5
125	1.75	0.55	100	1.5	0.4	75	1.5	0.45	135	1.75	0.55	110	1.5	0.45	115	1.5	0.4	155	2.25	0.95	170	2.25	0.95	140	1.75	0.55
125	1.75	0.55	85	1.5	0.4	105	1.5	0.45	135	1.75	0.55	135	1.5	0.55	105	1.5	0.35	145	2	0.6	145	2	0.6	135	1.75	0.55
130	1.5	0.5	95	1.5	0.4	100	1.5	0.5	145	1.75	0.6	125	1.5	0.55	120	1.5	0.4	150	2.25	0.95	140	2	0.6	135	1.75	0.5
125	1.75	0.5	125	1.5	0.5	75	1.5	0.45	145	1.75	0.6	110	1.5	0.45	120	1.5	0.4	145	2	0.7	145	2	0.65	135	1.75	0.55
125	1.75	0.55	95	1.5	0.4	80	1.5	0.45	145	1.75	0.6	130	1.5	0.5	120	1.5	0.4	150	2	0.85	150	2	0.65	140	1.75	0.6
125	1.5	0.5	105	1.5	0.45	105	1.5	0.5	135	1.75	0.55	125	1.5	0.5	105	1.5	0.4	145	2	0.65	145	2	0.6	135	1.75	0.5
125	1.75	0.55	120	1.5	0.45	100	1.5	0.45	140	1.75	0.6	125	1.5	0.45	105	1.5	0.35	150	2	0.8	145	2	0.7	135	1.75	0.5
130	1.5	0.5	95	1.5	0.45	105	1.5	0.5	145	1.75	0.6	120	1.5	0.5	105	1.5	0.35	145	2	0.65	145	2	0.65	135	1.75	0.5
115	1.75	0.5	120	1.5	0.5	75	1.5	0.45	135	1.75	0.6	125	1.5	0.5	105	1.5	0.35	145	2	0.75	140	2	0.6	140	1.75	0.55
125	1.75	0.55	95	1.5	0.45	75	1.5	0.45	145	1.75	0.6	120	1.5	0.45	100	1.5	0.35	145	2	0.75	145	2.25	0.7	140	1.75	0.5
125	1.75	0.55	95	1.5	0.4	105	1.5	0.5	140	1.75	0.6	125	1.5	0.5	105	1.5	0.35	145	2	0.65	145	2	0.6	135	1.75	0.55
125	1.75	0.5	105	1.5	0.4	80	1.5	0.45	140	1.75	0.55	120	1.5	0.5	120	1.5	0.4	145	2	0.75	140	2	0.6	140	1.75	0.55
130	1.5	0.5	100	1.5	0.45	100	1.5	0.5	140	1.75	0.6	110	1.5	0.45	105	1.5	0.35	150	2.25	0.85	145	2	0.6	135	1.75	0.5
125	1.5	0.5	100	1.5	0.45	65	1.5	0.4	140	1.75	0.55	130	1.5	0.55	115	1.5	0.4	140	2	0.65	145	2	0.7	135	1.75	0.5
125	1.75	0.5	120	1.5	0.45	105	1.5	0.45	145	1.75	0.6	125	1.5	0.55	105	1.5	0.45	150	2.25	1	145	2	0.65	140	1.75	0.6
125	1.5	0.5	100	1.5	0.4	75	1.5	0.5	135	1.75	0.55	120	1.5	0.5	105	1.5	0.4	150	2	0.8	145	2.25	0.7	135	1.75	0.5
130	1.75	0.6	95	1.5	0.45	110	1.5	0.5	135	1.75	0.5	130	1.5	0.5	120	1.5	0.45	145	2	0.6	140	2	0.55	135	1.75	0.5
125	1.75	0.55	110	1.5	0.4	65	1.5	0.45	140	1.75	0.6	125	1.5	0.5	105	1.5	0.4	145	2	0.6	145	2	0.6	140	2	0.6
125	1.75	0.55	115	1.5	0.45	100	1.5	0.5	140	1.75	0.55	115	1.5	0.45	105	1.5	0.4	150	2.25	1.15	140	2	0.6	140	1.75	0.6
125	1.75	0.55	100	1.5	0.45	70	1.5	0.4	140	1.75	0.5	125	1.5	0.55	115	1.5	0.4	150	2.25	0.95	145	2	0.6	135	1.75	0.55
125	1.75	0.5	100	1.5	0.4	100	1.5	0.5	140	1.75	0.6	120	1.5	0.4	120	1.5	0.4	150	2.25	0.9	145	2	0.65	135	1.75	0.5
125	1.75	0.55	100	1.5	0.45	75	1.5	0.45	140	1.75	0.55	130	1.5	0.55	105	1.5	0.35	140	2.25	0.7	145	2	0.65	140	1.75	0.55
125	1.75	0.55	85	1.5	0.4	100	1.5	0.5	135	1.75	0.5	120	1.5	0.5	105	1.5	0.35	175	2.25	1.75	140	2	0.6	135	1.75	0.5
125	1.5	0.5	100	1.5	0.4	100	1.5	0.5	140	1.75	0.6	130	1.5	0.5	105	1.5	0.35	140	2.25	0.65	140	2	0.6	140	2	0.65
125	1.75	0.5	85	1.5	0.45	70	1.5	0.5	140	1.75	0.6	125	1.5	0.5	105	1.5	0.4	145	2	0.6	140	2.25	0.65	140	1.75	0.6
125	1.75	0.55	115	1.75	0.5	105	1.5	0.5	140	1.75	0.6	120	1.5	0.45	115	1.5	0.4	140	2.25	0.6	145	2	0.65	140	1.75	0.55
120	1.75	0.5	110	1.5	0.4	75	1.5	0.45	140	1.75	0.6	125	1.5	0.5	120	1.5	0.4	150	2.25	1.1	140	2	0.6	140	1.75	0.6
125	1.75	0.5	95	1.5	0.45	100	1.5	0.5	145	1.75	0.6	120	1.5	0.45	120	1.5	0.45	145	2	0.65	145	2	0.65	135	1.75	0.5
125	1.75	0.55	95	1.5	0.4	75	1.5	0.45	140	1.75	0.55	130	1.5	0.55	120	1.5	0.4	150	2.25	0.95	145	2	0.65	135	1.75	0.5
130	1.5	0.5	100	1.5	0.4	110	1.5	0.45	135	1.75	0.5	130	1.5	0.5	120	1.5	0.4	145	2	0.65	145	2	0.65	135	1.75	0.5
125	1.75	0.5	125	1.5	0.5	70	1.5	0.45	140	1.75	0.6	130	1.5	0.55	105	1.5	0.35	175	2.25	1.65	145	2	0.65	145	1.75	0.55
130	1.75	0.6	100	1.5	0.45	105	1.5	0.5	140	1.75	0.5	130	1.5	0.55	105	1.5	0.4	150	2	0.75	145	2	0.65	135	2	0.5
125	1.5	0.5	100	1.5	0.45	120	1.5	0.5	140	1.75	0.6	125	1.5	0.55	120	1.5	0.4	150	2.25	0.8	140	2	0.6	140	1.75	0.5
125	1.75	0.6	120	1.5	0.45	65	1.5	0.45	140	1.75	0.55	130	1.5	0.55	120	1.5	0.4	150	2	0.65	145	2	0.65	135	1.75	0.45
130	1.75	0.55	100	1.5	0.4	105	1.5	0.5	145	1.75	0.6	130	1.5	0.5	105	1.5	0.35	145	2	0.65	145	2	0.7	145	1.75	0.55
130	1.5	0.5	105	1.5	0.45	110	1.5	0.45	150	2	0.7	125	1.5	0.55	115	1.5	0.4	145	2	0.8	145	2	0.6	145	2	0.6
130	1.75	0.55	105	1.5	0.4	110	1.5	0.45	140	1.75	0.6	130	1.5	0.55	120	1.5	0.45	150	2	0.7	145	2	0.7	140	2	0.65
125	1.75	0.5	105	1.5	0.45	75	1.5	0.5	140	1.75	0.55	130	1.5	0.5	105	1.5	0.4	145	2	0.7	150	2	0.65	140	2	0.6
125	1.75	0.55	100	1.5	0.45	75	1.5	0.4	140	1.75	0.6	125	1.5	0.5	105	1.5	0.4	145	2	0.6	145	2	0.65	135	1.75	0.55
125	1.5	0.5	95	1.5	0.4	100	1.5	0.45	135	1.75	0.5	110	1.5	0.45	105	1.5	0.35	150	2.25	0.85	140	2	0.65	140	1.75	0.6
125	1.75	0.55	100	1.5	0.45	100	1.5	0.5	135	1.75	0.5	125	1.5	0.55	100	1.5	0.35	145	2.25	0.7	145	2	0.6	140	1.75	0.55
130	1.5	0.5	115	1.5	0.45	105	1.5	0.5	135	1.75	0.55	130	1.5	0.55	105	1.5	0.4	150	2	0.85	135	2	0.55	135	1.75	0.55
125	1.75	0.55	100	1.5	0.45	75	1.5	0.45	145	1.75	0.6	130	1.5	0.5	120	1.5	0.4	145	2	0.7	140	2	0.5	140	1.75	0.5
125	1.75	0.55	90	1.5	0.4	75	1.5	0.45	145	1.75	0.6	130	1.5	0.5	100	1.5	0.4	150	2.25	0.8	145	2	0.6	140	1.75	0.6
130	1.5	0.5	100	1.5	0.45	75	1.5	0.5	140	1.75	0.55	125	1.5	0.55	105	1.5	0.45	150	2.25	0.8	140	2	0.6	135	1.75	0.5
125	1.75	0.5	120	1.5	0.5	115	1.5	0.5	140	1.75	0.55	125	1.5	0.45	100	1.5	0.35	145	2	0.65	145	2	0.6	140	1.75	0.5
125	1.75	0.55	100	1.5	0.45	75	1.5	0.45	140	1.75	0.6	130	1.5	0.45	105	1.5	0.4	145	2	0.7	145	2	0.65	140	1.75	0.55
125	1.75	0.5	90	1.5	0.45	110	1.5	0.45	135	1.75	0.55	125	1.5	0.5	105	1.5	0.4	145	2	0.65	145	2	0.6	140	1.75	0.55
125	1.5	0.5	105	1.5	0.4	70	1.5	0.4	145	1.75	0.6	125	1.5	0.45	105	1.5	0.4	140	2	0.6	145	2	0.6	140	1.75	0.55
125	1.5	0.5	105	1.5	0.4	105	1.5	0.45	140	1.75	0.6	125	1.5	0.5	120	1.5	0.4	145	2	0.65	150	2	0.7	135	1.75	0.5
125	1.75	0.55	90	1.5	0.4	75	1.5	0.45	140	1.75	0.55	125	1.5	0.5	105	1.5	0.35	145	2.25	0.7	145	2	0.7	135	1.75	0.5
125	1.75	0.55	120	1.5	0.45	95	1.5	0.45	140	1.75	0.6	130	1.5	0.5	115	1.5	0.4	140	2.25	0.8	150	2	0.7	140	1.75	0.5
125	1.5	0.5	90	1.5	0.4	75	1.5	0.45	140	1.75	0.6	110	1.5	0.45	120	1.5	0.4	145	2	0.7	145	2.25	0.7	140	1.75	0.5
120	1.75	0.5	100	1.5	0.4	75	1.5	0.5	145	1.75	0.6	120	1.5	0.5	100	1.5	0.4	145	2	0.65	145	2	0.6	140	2	0.65
125	1.5	0.5	100	1.5	0.45	110	1.5	0.45	140	1.75	0.6	125	1.5	0.5	105	1.5	0.4	145	2	0.65	145	2.25	0.7	140	1.75	0.55
125	1.75	0.55	95	1.5	0.4	75	1.5	0.45	140	1.75	0.55	125	1.5	0.55	120	1.5	0.4	145	2	0.6	140	2	0.6	135	1.75	0.5
125	1.75	0.55	100	1.5	0.45	80	1.5	0.5	130	2	0.6	120	1.5	0.45	105	1.5	0.35	145	2	0.65	140	2	0.6	135	1.75	0.5
125	1.5	0.5	90	1.5	0.4	100	1.5	0.5	145	1.75	0.6	130	1.5	0.55	115	1.5	0.35	140	2	0.6	145	2	0.7	140	1.75	0.55
130	1.75	0.55	100	1.5	0.4	75	1.5	0.45	145	1.75	0.6	130	1.5	0.55	105	1.5	0.4	150	2.25	1	145	2	0.65	140	1.75	0.6
130	1.5	0.5	100	1.5	0.4	95	1.5	0.45	145	1.75	0.6	125	1.5	0.5	120	1.5	0.4	145	2	0.65	145	2	0.65	140	1.75	0.55
125	1.75	0.45	110	1.5	0.4	65	1.5	0.45	135	1.75	0.5	120	1.5	0.5	105	1.5	0.4	145	1.75	0.6	145	2	0.65	140	1.75	0.6
125	1.75	0.55	120	1.5	0.45	75	1.5	0.5	140	1.75	0.5	130	1.5	0.55	100	1.5	0.35	145	2	0.7	145	2	0.7	135	1.75	0.55
125	1.75	0.55	100	1.5	0.45	75	1.5	0.45	140	1.75	0.55	130	1.5	0.55	105	1.5	0.35	150	2.25	0.9	145	2	0.65	135	1.75	0.5
130	1.5	0.5	100	1.5	0.45	120	1.5	0.5	145	1.75	0.6	125	1.5	0.5	105	1.5	0.35	150	2	0.7	145	2	0.7	140	1.75	0.5
125	1.75	0.55	100	1.5	0.4	110	1.5	0.45	140	1.75	0.6	130	1.5	0.5	100	1.5	0.35	140	2.25	0.6	140	2	0.6	140	2	0.65
125	1.75	0.45	120	1.5	0.45	70	1.5	0.45	140	1.75	0.6	125	1.5	0.5	105	1.5	0.35	150	2.25	0.85	145	2	0.6	140	1.75	0.55
125	1.75	0.55	100	1.5	0.4	120	1.5	0.5	140	1.75	0.6	130	1.5	0.5	105	1.5	0.35	145	2	0.75	145	1.75	0.6	135	1.75	0.5
120	1.75	0.55	105	1.5	0.45	120	1.5	0.5	145	1.75	0.6	130	1.5	0.5	115	1.5	0.4	145	2	0.65	150	2	0.65	135	1.75	0.55
125	1.5	0.55	105	1.5	0.4	105	1.5	0.45	135	1.75	0.55	130	1.5	0.55	100	1.5	0.4	140	2	0.6	145	2	0.65	140	1.75	0.55
130	1.75	0.55	90	1.5	0.4	75	1.5	0.45	140	1.75	0.6	120	1.5	0.5	120	1.5	0.4	145	2	0.65	145	1.75	0.6	135	1.75	0.5
125	1.75	0.6	85	1.5	0.4	100	1.5	0.5	140	1.75	0.6	120	1.5	0.5	100	1.5	0.35	150	2.25	0.95	140	1.75	0.6	140	1.75	0.6
125	1.5	0.5	100	1.5	0.4	75	1.5	0.5	140	1.75	0.6	120	1.5	0.45	105	1.5	0.4	140	2.25	0.6	140	2	0.6	140	1.75	0.55
125	1.5	0.5	90	1.5	0.45	105	1.5	0.45	140	1.75	0.6	130	1.5	0.5	115	1.5	0.4	150	2	0.7	140	2	0.6	140	2	0.6
125	1.75	0.55	105	1.5	0.45	100	1.5	0.45	140	1.75	0.55	130	1.5	0.5	115	1.5	0.4	150	2	0.75	145	2	0.6	145	2	0.65
125	1.75	0.55	100	1.5	0.4	75	1.5	0.5	145	1.75	0.6	130	1.5	0.55	120	1.5	0.45	145	2.25	0.7	145	2	0.7	135	1.75	0.55
125	1.75	0.5	120	1.5	0.45	65	1.5	0.45	135	1.75	0.55	130	1.5	0.55	105	1.5	0.4	145	2	0.8	150	2	0.65	140	1.75	0.5
125	1.75	0.5	90	1.5	0.4	105	1.5	0.45	140	1.75	0.6	130	1.5	0.5	100	1.5	0.35	150	2	0.75	145	2	0.65	140	1.75	0.55
120	1.75	0.5	105	1.5	0.45	70	1.5	0.45	135	1.75	0.5	120	1.5	0.5	105	1.5	0.4	150	2	0.7	145	2	0.65	140	2	0.6
130	1.5	0.5	100	1.5	0.45	70	1.5	0.45	145	1.75	0.6	110	1.5	0.5	105	1.5	0.35	145	2	0.8	150	2	0.7	140	1.75	0.6
125	1.75	0.55	105	1.5	0.4	105	1.5	0.5	140	1.75	0.55	125	1.5	0.5	105	1.5	0.4	150	2.25	0.95	145	2	0.6	140	1.75	0.55
125	1.75	0.5	90	1.5	0.45	105	1.5	0.5	145	2	0.65	120	1.5	0.45	100	1.5	0.35	145	2	0.8	150	2.25	0.7	135	1.75	0.5
125	1.75	0.55	100	1.5	0.45	110	1.5	0.5	135	1.75	0.55	130	1.5	0.55	105	1.5	0.4	140	2	0.6	140	2	0.6	140	1.75	0.55
125	1.75	0.55	100	1.5	0.45	75	1.5	0.45	145	1.75	0.6	125	1.5	0.5	115	1.5	0.4	150	2.25	0.85	145	2	0.6	140	1.75	0.55
125	1.75	0.55	85	1.5	0.4	105	1.5	0.45	140	1.75	0.6	125	1.5	0.55	105	1.5	0.35	145	1.75	0.6	145	2	0.6	140	2	0.6
130	1.75	0.6	100	1.5	0.45	105	1.5	0.45	145	1.75	0.6	130	1.5	0.55	120	1.5	0.4	150	2.25	1	145	2	0.7	140	1.75	0.5
125	1.5	0.5	100	1.5	0.45	75	1.5	0.45	140	1.75	0.6	120	1.5	0.5	105	1.5	0.35	145	2	0.65	140	2	0.65	135	1.75	0.5
125	1.75	0.5	100	1.5	0.45	110	1.5	0.5	135	1.75	0.55	110	1.5	0.45	120	1.5	0.4	150	2.25	1.05	145	2	0.6	145	1.75	0.6
125	1.5	0.55	90	1.5	0.4	70	1.5	0.5	145	1.75	0.55	130	1.5	0.55	120	1.5	0.4	145	2	0.65	145	2.25	0.7	135	2	0.6
125	1.75	0.55	100	1.5	0.4	65	1.5	0.45	145	2	0.6	130	1.5	0.5	115	1.5	0.4	175	2	1.5	150	2.25	0.65	135	1.75	0.5
125	1.75	0.55	95	1.5	0.45	75	1.5	0.5	140	1.75	0.6	125	1.5	0.5	105	1.5	0.4	155	2.25	0.85	145	2	0.6	135	1.75	0.55
125	1.75	0.55	100	1.5	0.45	70	1.5	0.5	145	2	0.65	130	1.5	0.55	120	1.5	0.4	140	2	0.6	150	2	0.65	135	1.75	0.5
130	1.5	0.5	100	1.5	0.45	105	1.5	0.5	135	1.75	0.6	120	1.5	0.5	120	1.5	0.4	145	2	0.65	145	2	0.6	140	1.75	0.55
125	1.75	0.5	100	1.5	0.4	120	1.5	0.5	140	1.75	0.6	125	1.5	0.5	100	1.5	0.35	145	2.25	0.9	145	2.25	0.65	140	2	0.6
125	1.5	0.5	105	1.5	0.4	100	1.5	0.45	140	1.75	0.55	130	1.5	0.5	120	1.5	0.4	150	2.25	0.95	145	2	0.7	140	1.75	0.5
125	1.75	0.5	100	1.5	0.45	100	1.5	0.5	135	1.75	0.5	125	1.5	0.5	105	1.5	0.4	145	2	0.7	145	2.25	0.7	140	1.75	0.55
125	1.75	0.55	115	1.5	0.45	70	1.5	0.45	140	1.75	0.6	125	1.5	0.5	120	1.5	0.4	145	2	0.6	140	2	0.6	135	1.75	0.5
125	1.75	0.5	105	1.5	0.45	105	1.5	0.5	135	1.75	0.6	130	1.5	0.5	115	1.5	0.4	150	2	0.75	145	2	0.6	135	1.75	0.55
130	1.5	0.5	95	1.5	0.45	75	1.5	0.5	145	1.75	0.6	130	1.5	0.5	105	1.5	0.4	145	2	0.75	145	2	0.65	135	1.75	0.55
130	1.5	0.55	105	1.5	0.45	105	1.5	0.5	135	1.75	0.6	110	1.5	0.5	120	1.5	0.4	155	2.25	1	145	2	0.6	135	1.75	0.5
125	1.5	0.45	100	1.5	0.4	100	1.5	0.5	135	1.75	0.5	120	1.5	0.5	105	1.5	0.4	150	2.25	1.05	145	2.25	0.7	135	1.75	0.55
125	1.75	0.5	105	1.5	0.4	105	1.5	0.5	135	1.75	0.6	130	1.5	0.55	115	1.5	0.4	150	2	0.8	145	2	0.65	140	2	0.65
125	1.75	0.55	95	1.5	0.45	105	1.5	0.45	145	1.75	0.6	135	1.5	0.55	115	1.5	0.35	145	1.75	0.65	140	2	0.6	140	1.75	0.55
130	1.5	0.5	100	1.5	0.45	120	1.5	0.5	135	1.75	0.55	130	1.5	0.5	120	1.5	0.4	150	2.25	0.9	145	2	0.7	135	1.75	0.5
125	1.5	0.5	105	1.5	0.45	65	1.5	0.45	140	1.75	0.6	130	1.5	0.5	100	1.5	0.4	150	2.25	0.8	140	2.25	0.65	140	1.75	0.5
125	1.75	0.5	95	1.5	0.45	110	1.5	0.5	145	1.75	0.6	120	1.5	0.45	120	1.5	0.45	145	2	0.75	145	1.75	0.6	135	1.75	0.5
125	1.75	0.5	90	1.5	0.4	75	1.5	0.5	140	1.75	0.6	120	1.5	0.5	105	1.5	0.4	145	2.25	0.75	140	2.25	0.65	135	1.75	0.5
125	1.75	0.45	105	1.5	0.45	110	1.5	0.5	145	2	0.65	130	1.5	0.55	105	1.5	0.4	150	2.25	0.8	145	2	0.6	135	1.75	0.55
120	1.5	0.5	100	1.5	0.45	70	1.5	0.45	140	1.75	0.55	125	1.5	0.45	110	1.5	0.35	150	2	0.7	145	2	0.65	135	1.75	0.55
125	1.75	0.5	100	1.5	0.45	105	1.5	0.45	145	1.75	0.6	125	1.5	0.45	120	1.5	0.4	145	2	0.6	140	2	0.6	140	1.75	0.55
125	1.75	0.5	100	1.5	0.45	65	1.5	0.4	145	1.75	0.6	110	1.5	0.5	120	1.5	0.4	150	2.25	0.85	145	2	0.6	140	1.75	0.55
130	1.75	0.6	100	1.5	0.4	125	1.5	0.5	135	1.75	0.5	130	1.5	0.55	100	1.5	0.35	150	2.25	0.9	145	2	0.65	135	1.75	0.55
125	1.75	0.5	105	1.5	0.45	105	1.5	0.5	140	1.75	0.55	130	1.75	0.55	105	1.5	0.4	155	2.25	0.95	140	2	0.6	135	1.75	0.55
125	1.75	0.55	100	1.5	0.4	80	1.5	0.45	145	1.75	0.6	130	1.5	0.55	120	1.5	0.4	155	2.25	1.05	140	2	0.65	135	1.75	0.5
120	1.75	0.55	115	1.5	0.45	110	1.5	0.45	135	1.75	0.5	120	1.5	0.4	105	1.5	0.4	145	2.25	0.7	140	2	0.6	135	1.75	0.5
125	1.75	0.45	100	1.5	0.45	75	1.5	0.5	145	1.75	0.6	125	1.5	0.55	105	1.5	0.35	145	2.25	0.85	145	2	0.6	140	2	0.65
125	1.75	0.55	100	1.5	0.45	105	1.5	0.45	140	1.75	0.6	110	1.5	0.45	120	1.5	0.4	140	2.25	0.7	145	2	0.65	135	1.75	0.5
125	1.75	0.5	115	1.5	0.45	105	1.5	0.5	145	1.75	0.6	110	1.5	0.5	100	1.5	0.4	145	2	0.65	145	2	0.65	130	1.75	0.5
120	1.75	0.55	100	1.5	0.45	105	1.5	0.5	145	1.75	0.65	125	1.5	0.55	115	1.5	0.4	175	2	1.6	150	2.25	0.75	140	1.75	0.5
125	1.75	0.55	95	1.5	0.4	110	1.5	0.5	140	1.75	0.55	130	1.5	0.55	120	1.5	0.4	150	2.25	0.95	145	2	0.6	135	1.75	0.5
125	1.75	0.5	100	1.5	0.4	70	1.5	0.45	145	1.75	0.6	130	1.5	0.5	100	1.5	0.35	155	2.25	0.95	145	2.25	0.7	140	1.75	0.5
125	1.75	0.55	105	1.5	0.45	105	1.5	0.5	135	1.75	0.55	125	1.5	0.45	105	1.5	0.4	140	2.25	0.65	145	2	0.7	135	1.75	0.5
125	1.75	0.5	95	1.5	0.4	110	1.5	0.5	145	1.75	0.6	120	1.5	0.5	105	1.5	0.4	140	2	0.65	140	2	0.6	140	2	0.6
125	1.75	0.5	115	1.5	0.45	70	1.5	0.45	145	1.75	0.6	130	1.5	0.55	115	1.5	0.4	150	2.25	0.95	140	2	0.55	135	1.75	0.5
125	1.75	0.5	120	1.5	0.45	120	1.5	0.5	140	1.75	0.6	110	1.5	0.45	105	1.5	0.35	150	2.25	0.9	140	2	0.6	140	1.75	0.55
130	1.75	0.55	120	1.5	0.4	100	1.5	0.5	140	1.75	0.6	130	1.5	0.55	100	1.5	0.4	150	2	0.7	145	2	0.6	135	1.75	0.5
125	1.75	0.5	110	1.5	0.4	110	1.5	0.45	140	1.75	0.55	125	1.5	0.5	105	1.5	0.35	150	2	0.75	140	2	0.6	135	1.75	0.55
125	1.75	0.5	85	1.5	0.4	95	1.5	0.5	140	1.75	0.6	120	1.5	0.5	105	1.5	0.4	145	2	0.65	145	2	0.65	135	1.75	0.5
125	1.75	0.6	100	1.5	0.4	80	1.5	0.45	145	1.75	0.6	110	1.5	0.45	105	1.5	0.4	145	2	0.75	140	2	0.6	140	1.75	0.5
130	1.75	0.6	105	1.5	0.45	105	1.5	0.5	140	1.75	0.6	130	1.5	0.55	105	1.5	0.35	145	2	0.65	140	2	0.6	135	1.75	0.55
125	1.75	0.5	100	1.5	0.4	105	1.5	0.5	145	1.75	0.6	130	1.5	0.55	105	1.5	0.35	150	2.25	0.95	145	2	0.65	135	1.75	0.5
125	1.5	0.5	95	1.5	0.4	105	1.5	0.5	140	1.75	0.6	130	1.5	0.5	105	1.5	0.45	145	2	0.7	145	1.75	0.6	145	1.75	0.6
125	1.75	0.5	100	1.5	0.4	75	1.5	0.45	140	1.75	0.5	120	1.5	0.5	120	1.5	0.4	140	2	0.75	145	2.25	0.7	140	1.75	0.55

## Sheet: Interaction Criteria LUSH
6-Kir2.1			6-pLUSH			6-Kir2.1/pLUSH			12-Kir2.1			12-pLUSH			12-Kir2.1/pLUSH			24-Kir2.1			24-pLUSH			24-Kir2.1/pLUSH
Angle	Distance	Time	Angle	Distance	Time	Angle	Distance	Time	Angle	Distance	Time	Angle	Distance	Time	Angle	Distance	Time	Angle	Distance	Time	Angle	Distance	Time	Angle	Distance	Time
85	1.5	0.7	95	1.5	0.6	70	1.75	0.6	125	1.75	0.75	120	1.5	0.65	125	1.75	0.8	135	2	1.1	130	2	0.95	140	1.75	0.85
110	1.5	0.75	105	1.5	0.65	70	1.75	0.6	120	1.75	0.7	115	1.5	0.65	130	2	0.9	135	2	1	130	1.75	0.85	130	2	0.9
90	1.5	0.65	90	1.5	0.6	70	1.75	0.65	125	1.75	0.8	115	1.5	0.65	120	1.75	0.75	135	1.75	0.95	130	1.75	0.85	135	2	0.95
115	1.5	0.85	100	1.5	0.6	55	1.75	0.6	125	1.75	0.8	120	1.5	0.7	125	1.75	0.7	135	2	1	130	2	1.05	140	2	0.95
85	1.5	0.65	85	1.5	0.6	70	1.75	0.65	130	1.75	0.8	120	1.5	0.65	125	1.75	0.75	135	1.75	0.85	130	2	1.05	135	2	0.95
95	1.5	0.75	100	1.5	0.6	70	1.75	0.65	130	1.5	0.9	105	1.5	0.6	125	1.75	0.75	135	1.75	0.95	130	1.75	0.9	135	2	0.95
85	1.5	0.7	80	1.5	0.6	65	1.75	0.6	130	1.75	0.8	120	1.5	0.7	75	1.75	0.6	135	1.75	0.85	130	1.75	0.95	135	2	1.05
115	1.5	0.95	100	1.5	0.6	70	1.75	0.6	120	1.75	0.75	115	1.5	0.6	130	1.75	0.8	135	2	1	130	1.75	0.9	135	1.75	0.8
120	1.5	0.95	100	1.5	0.6	80	1.75	0.65	130	1.5	0.85	115	1.5	0.65	120	1.75	0.75	140	2	1.05	130	2	1	135	2	1.05
85	1.5	0.75	80	1.5	0.6	60	1.75	0.6	115	1.75	0.7	115	1.5	0.65	130	1.75	0.9	130	1.75	0.85	130	2	1	135	2	1
85	1.5	0.7	100	1.5	0.65	70	1.75	0.65	120	1.5	0.75	115	1.5	0.6	125	1.75	0.8	135	1.75	0.9	130	2	1.05	140	2	1
110	1.5	0.75	95	1.5	0.65	65	1.75	0.6	120	1.75	0.75	120	1.5	0.7	120	1.75	0.8	135	1.75	0.95	130	2	1.05	140	2.25	1.15
90	1.5	0.65	100	1.5	0.6	80	1.75	0.65	120	1.75	0.75	120	1.5	0.7	80	1.75	0.6	135	1.75	0.95	130	1.75	0.95	140	2	1.05
105	1.5	0.8	95	1.5	0.6	85	1.75	0.65	120	1.5	0.75	120	1.5	0.7	130	1.75	0.8	135	2	1.1	135	2	1	135	2	0.95
125	1.5	0.95	95	1.5	0.6	70	1.75	0.6	120	1.5	0.8	115	1.5	0.65	80	1.75	0.6	135	2	1.05	135	2	1.05	135	2	0.95
90	1.5	0.7	95	1.5	0.6	70	1.75	0.65	135	1.75	0.9	120	1.5	0.6	130	1.75	0.75	135	1.75	0.9	130	2	1	135	2	0.95
90	1.5	0.75	100	1.5	0.6	85	1.75	0.7	125	1.75	0.8	120	1.5	0.7	130	1.75	0.8	140	2	1.15	130	1.75	0.85	135	2	0.95
85	1.5	0.7	100	1.5	0.6	70	1.75	0.65	125	1.75	0.8	120	1.5	0.7	130	1.75	0.8	135	2	1.05	130	1.75	0.9	140	2	1.05
120	1.5	0.9	95	1.5	0.6	65	1.75	0.6	120	1.75	0.8	120	1.5	0.7	80	1.75	0.6	140	1.75	0.95	130	1.75	0.9	140	1.75	0.85
115	1.5	0.75	90	1.5	0.6	65	1.75	0.6	130	1.5	0.85	120	1.5	0.6	125	1.75	0.8	130	1.75	0.9	130	2	1.05	140	2	0.95
95	1.5	0.75	105	1.5	0.65	65	1.75	0.6	130	1.75	0.8	120	1.5	0.7	130	1.75	0.8	135	1.75	0.9	130	2	1.05	135	2	1.05
110	1.5	0.85	80	1.5	0.6	70	1.75	0.65	125	1.5	0.8	115	1.5	0.65	75	1.75	0.6	135	1.75	0.9	130	2	1	140	2	0.95
115	1.5	0.95	80	1.5	0.6	70	1.75	0.6	130	1.75	0.85	120	1.5	0.65	120	1.75	0.75	135	1.75	0.95	130	1.75	0.9	135	2	1
110	1.5	0.75	90	1.5	0.6	75	1.75	0.65	120	1.75	0.75	120	1.5	0.65	120	1.75	0.75	135	2	1	135	1.75	0.9	140	2	1
120	1.5	0.85	80	1.5	0.6	70	1.75	0.6	125	1.75	0.8	115	1.5	0.65	65	1.75	0.6	135	2	1	130	1.75	0.95	140	2	0.95
100	1.5	0.7	100	1.5	0.6	80	1.75	0.6	130	1.75	0.8	120	1.5	0.7	130	1.75	0.75	135	1.75	0.9	130	2	1.05	125	2	0.95
110	1.5	0.85	100	1.5	0.6	65	1.75	0.6	130	1.5	0.85	120	1.5	0.65	115	1.75	0.7	135	2	1	130	1.75	0.9	140	1.75	0.85
120	1.5	0.95	95	1.5	0.6	65	1.75	0.6	120	1.5	0.8	110	1.5	0.65	130	1.75	0.85	135	2	1.05	130	2	1	130	2	0.9
110	1.5	0.75	100	1.5	0.6	70	1.75	0.65	120	1.75	0.75	120	1.5	0.7	125	1.75	0.75	140	2	0.95	130	2	1	140	2	1
90	1.5	0.75	100	1.5	0.6	65	1.75	0.6	130	1.75	0.85	115	1.5	0.6	120	1.75	0.75	130	1.75	0.9	130	2	1	140	2	1
95	1.5	0.7	85	1.5	0.6	65	1.75	0.65	120	1.75	0.8	115	1.5	0.65	125	1.75	0.75	135	1.75	0.95	130	1.75	0.95	135	2	0.95
95	1.5	0.75	90	1.5	0.6	75	1.75	0.6	115	1.75	0.75	115	1.5	0.65	120	1.75	0.8	135	1.75	0.9	130	1.75	0.85	135	2	0.95
120	1.5	0.95	85	1.5	0.6	65	1.75	0.6	120	1.75	0.7	115	1.5	0.6	125	1.75	0.8	135	1.75	0.85	135	2	1	135	2	1.05
90	1.5	0.8	100	1.5	0.6	80	1.75	0.65	135	1.5	0.8	120	1.5	0.7	125	1.75	0.8	130	1.75	0.85	130	1.75	0.9	135	1.75	0.85
115	1.5	0.8	90	1.5	0.6	65	1.75	0.6	130	1.75	0.8	120	1.5	0.7	125	1.75	0.75	135	2	1.05	130	2	1.1	135	2	1.05
85	1.5	0.8	90	1.5	0.6	80	1.75	0.65	120	1.75	0.7	120	1.5	0.7	120	1.75	0.8	135	1.75	0.9	130	1.75	0.85	135	2	1
85	1.5	0.75	100	1.5	0.6	65	1.75	0.65	115	1.5	0.8	115	1.5	0.65	130	1.75	0.85	140	2	1.05	130	2	1	140	2	1
120	1.5	0.9	100	1.5	0.6	70	1.75	0.65	115	1.5	0.7	120	1.5	0.6	130	1.75	0.75	140	2	1	130	2	1	135	2	0.95
115	1.5	0.8	90	1.5	0.6	65	1.75	0.6	120	1.5	0.75	120	1.5	0.7	120	1.75	0.75	135	2	1	130	1.75	0.85	140	2	1
110	1.5	0.8	100	1.5	0.6	65	1.75	0.65	110	1.75	0.7	120	1.5	0.7	125	1.75	0.8	135	2	1.05	130	2	1	135	2	0.95
110	1.5	0.75	90	1.5	0.6	60	1.75	0.6	115	1.75	0.7	120	1.5	0.7	115	1.75	0.75	135	2	1.1	130	2	1	135	2	0.95
100	1.5	0.75	100	1.5	0.6	65	1.75	0.6	120	1.75	0.8	120	1.5	0.6	130	1.75	0.8	135	1.75	0.9	130	1.75	0.95	135	2	0.95
115	1.5	0.85	90	1.5	0.6	65	1.75	0.6	130	1.75	0.8	120	1.5	0.7	125	1.75	0.75	130	1.75	0.85	130	2	1.05	135	2	0.95
115	1.5	0.95	75	1.5	0.55	70	1.75	0.6	120	1.75	0.8	115	1.5	0.65	130	1.75	0.85	135	1.75	0.95	135	2	1	145	2	1
95	1.5	0.75	90	1.5	0.6	65	1.75	0.6	120	1.75	0.75	115	1.5	0.65	130	1.75	0.8	135	1.75	0.95	130	2	1	140	2	1
85	1.5	0.75	85	1.5	0.6	70	1.75	0.65	115	1.75	0.75	120	1.5	0.65	75	1.75	0.6	135	2	1	135	2	1	140	2	0.9
95	1.5	0.75	100	1.5	0.6	70	1.75	0.6	130	1.75	0.8	120	1.5	0.7	125	1.75	0.8	135	2	1.05	135	2	1	135	2	1.05
110	1.5	0.85	90	1.5	0.6	60	1.75	0.6	130	1.5	0.85	120	1.5	0.7	130	1.75	0.8	135	1.75	0.95	135	2	1.1	135	2	0.95
115	1.5	0.95	95	1.5	0.6	65	1.75	0.6	130	1.75	0.85	115	1.5	0.65	120	1.75	0.75	130	1.75	0.8	130	2	1.05	140	2	1.05
115	1.5	0.9	90	1.5	0.6	80	1.75	0.7	115	1.5	0.75	115	1.5	0.6	135	1.75	0.8	135	1.75	0.9	130	2	1	140	2	1
95	1.5	0.75	95	1.5	0.6	80	1.75	0.7	125	1.75	0.8	120	1.5	0.65	125	1.75	0.8	135	1.75	0.9	135	2	1.05	140	2	0.95
85	1.5	0.7	95	1.5	0.6	75	1.75	0.7	120	1.5	0.75	120	1.5	0.7	125	1.75	0.75	135	2	1.05	130	2	1	135	2	1
85	1.5	0.65	95	1.5	0.6	80	1.75	0.65	115	1.75	0.75	120	1.5	0.7	120	1.75	0.75	135	2	1.05	130	1.75	0.9	135	1.75	0.85
110	1.5	0.9	80	1.5	0.6	70	1.75	0.65	125	1.5	0.85	120	1.5	0.7	125	1.75	0.8	135	2	0.95	130	2	1	140	1.75	0.85
90	1.5	0.7	95	1.5	0.6	110	1.75	0.85	120	1.75	0.75	120	1.5	0.65	125	1.75	0.8	135	1.75	0.9	130	2	1	135	1.75	0.75
85	1.5	0.75	95	1.5	0.6	55	1.75	0.6	115	1.75	0.75	115	1.5	0.65	125	2	0.9	135	2	1	130	2	1	135	2	0.95
85	1.5	0.7	100	1.5	0.6	70	1.75	0.6	120	1.5	0.7	115	1.5	0.6	80	1.75	0.6	135	2	1	130	1.75	0.95	140	2	0.95
105	1.5	0.7	100	1.75	0.65	65	1.75	0.6	115	1.5	0.75	120	1.5	0.7	120	1.75	0.75	135	1.75	0.85	130	1.75	0.9	135	2	0.9
115	1.5	0.8	90	1.5	0.6	60	1.75	0.6	115	1.75	0.7	115	1.5	0.7	130	1.75	0.8	135	1.75	0.85	130	2	1.05	135	2	0.95
55	1.75	0.6	105	1.5	0.6	70	1.75	0.65	120	1.75	0.75	115	1.5	0.65	130	1.75	0.75	135	1.75	0.85	130	2	1	135	2	1
90	1.5	0.75	100	1.5	0.6	70	1.75	0.6	110	1.5	0.65	120	1.5	0.7	130	2	0.95	140	2.25	1.3	135	2	1	140	2	0.95
85	1.5	0.7	90	1.5	0.6	70	1.75	0.65	135	1.75	0.85	120	1.5	0.7	80	1.75	0.6	135	2	1	130	2	0.95	130	2	1
85	1.5	0.65	85	1.5	0.6	65	1.75	0.6	120	1.75	0.7	120	1.5	0.65	125	1.75	0.75	140	2	1	130	2	1	130	2	0.95
85	1.5	0.75	105	1.5	0.6	65	1.75	0.6	130	1.75	0.8	120	1.5	0.7	75	1.75	0.55	135	2	0.95	130	2	1	140	2	1
110	1.5	0.75	105	1.5	0.6	75	1.75	0.6	120	1.75	0.8	120	1.5	0.7	130	2	0.95	135	2	1.05	130	2	1	140	2	1.05
115	1.5	0.85	105	1.5	0.6	70	1.75	0.6	120	1.75	0.75	115	1.5	0.65	130	1.75	0.8	135	2	1.05	130	1.75	0.9	140	2	1
100	1.5	0.75	95	1.5	0.6	85	1.75	0.7	130	1.75	0.85	115	1.5	0.7	130	1.75	0.8	135	1.75	0.9	130	2	1	140	2	1.05
115	1.5	0.95	95	1.5	0.6	70	1.75	0.6	110	1.5	0.7	120	1.5	0.7	115	1.75	0.75	140	2	1.05	130	2	1.05	135	1.75	0.85
115	1.5	0.9	90	1.5	0.6	70	1.75	0.6	105	1.75	0.7	120	1.5	0.7	115	1.75	0.8	135	2	1	130	1.75	0.85	130	2	0.9
85	1.5	0.7	95	1.5	0.6	65	1.75	0.6	120	1.5	0.75	115	1.5	0.65	80	1.75	0.6	135	1.75	0.9	130	2	0.95	135	2	0.95
80	1.5	0.75	105	1.5	0.6	70	1.75	0.6	120	1.75	0.7	115	1.5	0.6	130	1.75	0.85	135	1.75	0.9	130	1.75	0.9	135	2	0.95
95	1.5	0.7	95	1.5	0.6	60	1.75	0.6	120	1.75	0.75	115	1.5	0.6	120	1.75	0.75	135	1.75	0.95	130	1.75	0.85	135	2	0.95
120	1.5	0.95	100	1.5	0.6	80	1.75	0.65	120	1.75	0.75	120	1.5	0.7	80	1.75	0.6	135	2	0.95	130	2	1.05	135	2	0.95
110	1.5	0.9	95	1.5	0.6	65	1.75	0.6	120	1.5	0.7	120	1.5	0.65	125	1.75	0.75	135	1.75	0.85	130	1.75	0.9	135	2	1.05
115	1.5	0.8	90	1.5	0.6	75	1.75	0.7	125	1.5	0.8	115	1.5	0.6	75	1.75	0.6	135	2	1	130	1.75	0.95	135	1.75	0.85
110	1.5	0.85	90	1.5	0.6	70	1.75	0.65	120	1.5	0.7	120	1.5	0.7	125	1.75	0.75	135	2	1.05	130	1.75	0.85	135	2	1.05
85	1.5	0.75	95	1.75	0.65	75	1.75	0.65	115	1.75	0.75	115	1.5	0.65	65	1.75	0.6	135	2	0.95	135	2	1.1	135	2	1
85	1.5	0.75	95	1.5	0.6	65	1.75	0.6	120	1.75	0.7	115	1.5	0.7	130	1.75	0.85	135	2	1	130	2	0.95	140	2	1
115	1.5	0.9	95	1.5	0.6	105	1.75	0.75	120	1.5	0.75	120	1.5	0.7	120	1.75	0.75	140	2	1	130	2	1.05	140	2	0.95
120	1.5	0.95	80	1.5	0.6	60	1.75	0.6	135	1.75	0.85	120	1.5	0.65	130	1.75	0.8	135	1.75	0.95	135	1.75	0.9	140	2	1
90	1.5	0.7	100	1.5	0.6	70	1.75	0.6	120	1.5	0.75	115	1.5	0.6	130	1.75	0.8	135	2	1	130	2	0.95	135	2	0.95
115	1.5	0.9	105	1.5	0.6	70	1.75	0.65	115	1.75	0.7	115	1.5	0.65	130	1.75	0.8	135	1.75	0.95	130	1.75	0.9	135	2	0.95
90	1.5	0.7	105	1.5	0.6	70	1.75	0.6	105	1.75	0.75	115	1.5	0.6	130	1.75	0.8	135	1.75	0.95	135	2	1.1	135	2	0.95
115	1.5	0.9	85	1.5	0.6	65	1.75	0.6	115	1.75	0.7	120	1.5	0.7	120	1.75	0.75	135	2	1.05	130	1.75	0.85	135	2	0.95
95	1.5	0.7	95	1.5	0.6	70	1.75	0.6	120	1.5	0.8	110	1.5	0.6	125	1.75	0.75	135	2	1	130	2	1.1	140	2	1.05
90	1.5	0.7	90	1.5	0.6	70	1.75	0.65	125	1.75	0.8	115	1.5	0.65	120	1.75	0.75	135	2	1.05	130	2	1.05	140	1.75	0.85
90	1.5	0.7	95	1.5	0.6	65	1.75	0.6	135	1.5	0.9	120	1.5	0.65	130	1.75	0.85	135	1.75	0.95	135	2	0.95	140	2	0.95
85	1.5	0.75	95	1.5	0.6	65	1.75	0.6	120	1.5	0.75	120	1.5	0.65	115	1.75	0.75	135	1.75	0.85	130	2	1	135	2	1.05
85	1.5	0.75	85	1.5	0.6	80	1.75	0.7	125	1.75	0.8	115	1.5	0.6	85	1.75	0.6	135	1.75	0.9	125	1.75	0.9	135	2	0.95
80	1.5	0.7	80	1.5	0.6	65	1.75	0.55	135	1.75	0.85	120	1.5	0.7	125	1.75	0.8	135	1.75	0.85	130	2	1	135	2	1
90	1.5	0.75	90	1.5	0.6	70	1.75	0.6	125	1.5	0.8	115	1.5	0.6	130	1.75	0.75	140	2	1	135	1.75	0.9	140	2	1
55	1.5	0.6	95	1.5	0.6	70	1.75	0.6	115	1.75	0.8	120	1.5	0.7	75	1.75	0.6	135	2	1	130	2	0.95	135	2	0.95
115	1.5	0.85	90	1.5	0.6	80	1.75	0.65	120	1.75	0.75	115	1.5	0.65	125	1.75	0.75	135	2	1	130	2	0.95	130	2	0.95
120	1.5	0.9	95	1.5	0.6	70	1.75	0.6	125	1.75	0.7	115	1.5	0.6	115	1.75	0.75	135	1.75	0.9	135	2	1	135	1.75	0.85
105	1.5	0.8	90	1.5	0.6	70	1.75	0.6	120	1.75	0.7	120	1.5	0.7	120	1.75	0.8	135	1.75	0.9	130	2	1	135	1.75	0.85
90	1.5	0.7	105	1.5	0.65	65	1.75	0.6	130	1.75	0.8	120	1.5	0.65	130	1.75	0.8	140	1.75	0.95	130	2	1	135	1.75	0.75
80	1.5	0.8	100	1.5	0.6	65	1.75	0.6	110	1.75	0.7	120	1.5	0.65	120	1.75	0.75	135	1.75	0.95	130	1.75	0.9	140	2	0.95
80	1.5	0.75	100	1.5	0.6	70	1.75	0.6	130	1.75	0.8	115	1.5	0.7	130	1.75	0.85	135	2	1.05	130	2	0.95	135	2	0.9
115	1.5	0.9	95	1.5	0.6	75	1.75	0.6	130	1.75	0.8	110	1.5	0.6	115	1.75	0.75	135	1.75	0.9	130	1.75	0.9	140	2	0.95
110	1.5	0.85	85	1.5	0.6	70	1.75	0.6	130	1.5	0.75	120	1.5	0.75	130	1.75	0.8	135	2	1	130	2	1	135	2	0.95
110	1.5	0.75	100	1.5	0.6	70	1.75	0.65	120	1.75	0.8	115	1.5	0.65	80	1.75	0.6	135	1.75	0.9	135	2	1	135	2	1
110	1.5	0.85	100	1.5	0.6	70	1.75	0.65	120	1.75	0.75	120	1.5	0.7	125	1.75	0.75	135	2	1	130	1.75	0.9	135	2	0.95
90	1.5	0.7	105	1.5	0.65	70	1.75	0.6	120	1.75	0.75	120	1.5	0.75	80	1.75	0.6	135	2	1	135	2	1.05	135	2	1.05
120	1.5	0.95	95	1.5	0.6	70	1.75	0.6	130	1.75	0.8	120	1.5	0.7	120	1.75	0.8	135	1.75	0.9	130	2	1.05	130	2	1
110	1.5	0.8	95	1.5	0.6	70	1.75	0.6	120	1.5	0.75	120	1.5	0.7	125	1.75	0.75	135	2	1	130	2	1	140	2	1
115	1.5	0.95	100	1.5	0.6	70	1.75	0.6	125	1.75	0.8	115	1.5	0.7	120	1.75	0.8	135	1.75	0.9	135	2	1	140	2	1.05
95	1.5	0.7	85	1.5	0.6	75	1.75	0.65	125	1.75	0.7	120	1.5	0.65	125	1.75	0.75	140	2	1.1	130	2	1	165	2.25	1.35
115	1.5	0.75	90	1.5	0.6	70	1.75	0.6	135	1.75	0.8	120	1.5	0.7	80	1.75	0.6	130	1.75	0.9	130	2	1	135	2	0.95
110	1.5	0.9	95	1.5	0.6	70	1.75	0.6	115	1.75	0.7	115	1.5	0.65	130	1.75	0.85	135	2	1.1	130	2	1.05	140	2	1
110	1.5	0.9	90	1.5	0.6	65	1.75	0.6	125	1.75	0.8	110	1.5	0.6	125	1.75	0.8	135	2	1.1	135	2	1	135	2	0.95
95	1.5	0.75	90	1.5	0.6	65	1.75	0.6	125	1.75	0.8	125	1.5	0.7	125	1.75	0.8	135	2	0.95	130	2	1.05	140	2	1
85	1.5	0.75	95	1.5	0.6	70	1.75	0.65	130	1.5	0.8	115	1.5	0.6	125	1.75	0.75	140	1.75	0.9	130	1.75	0.95	140	2	1.05
90	1.5	0.75	100	1.5	0.6	70	1.75	0.6	120	1.75	0.8	120	1.5	0.7	120	1.75	0.75	130	1.75	0.85	130	1.75	0.85	140	2	0.95
85	1.5	0.75	100	1.5	0.6	70	1.75	0.65	115	1.75	0.7	120	1.5	0.7	130	1.75	0.8	135	1.75	1	130	2	1	140	2	0.95
110	1.5	0.85	90	1.5	0.65	65	1.75	0.6	120	1.75	0.75	115	1.5	0.65	130	1.75	0.85	135	2	1.05	130	2	1	135	2	1
85	1.5	0.7	100	1.5	0.6	70	1.75	0.65	130	1.75	0.85	115	1.5	0.7	130	1.75	0.8	135	2	1	130	1.75	0.9	140	2	0.95
120	1.5	0.95	95	1.5	0.6	75	1.75	0.65	125	1.75	0.8	120	1.5	0.7	130	1.75	0.9	135	1.75	0.95	130	1.75	0.95	135	2	0.95
85	1.5	0.75	105	1.5	0.6	70	1.75	0.6	125	1.75	0.75	110	1.5	0.6	125	1.75	0.8	135	1.75	0.95	130	1.75	0.85	155	2	1.1
85	1.5	0.75	95	1.5	0.6	80	1.75	0.7	120	1.75	0.8	120	1.5	0.75	130	1.75	0.85	135	2	1.05	130	2	1.05	135	1.75	0.8
90	1.5	0.7	100	1.5	0.6	70	1.75	0.6	130	1.75	0.85	125	1.5	0.7	130	1.75	0.8	135	2	1.05	130	1.75	0.9	135	2	0.95
110	1.5	0.75	100	1.5	0.65	65	1.75	0.6	125	1.75	0.8	110	1.5	0.6	130	1.75	0.8	135	1.75	0.95	130	2	0.95	140	2	1.05
110	1.5	0.85	100	1.5	0.6	65	1.75	0.6	120	1.75	0.7	120	1.5	0.7	125	1.75	0.75	135	2	1	130	2	1.05	135	2	0.95
85	1.5	0.75	90	1.5	0.6	70	1.75	0.65	130	1.5	0.8	115	1.5	0.7	70	1.75	0.6	135	2	1	130	1.75	0.9	140	2	1
120	1.5	0.9	100	1.5	0.6	80	1.75	0.65	120	1.75	0.75	120	1.5	0.7	75	1.75	0.6	135	2	1.1	135	2	1.05	135	2	0.9
115	1.5	0.9	100	1.5	0.6	65	1.75	0.6	115	1.75	0.7	120	1.5	0.65	120	1.75	0.75	135	2	0.95	130	2	1	135	2	0.95
85	1.5	0.75	100	1.5	0.6	70	1.75	0.65	130	1.75	0.85	115	1.5	0.65	130	1.75	0.85	135	1.75	1	130	1.75	0.9	140	1.75	0.8
120	1.5	0.95	90	1.5	0.6	80	1.75	0.65	120	1.5	0.65	115	1.5	0.6	80	1.75	0.6	135	1.75	0.95	130	1.75	0.85	135	2	0.95
85	1.5	0.75	90	1.5	0.6	70	1.75	0.6	130	1.75	0.8	115	1.5	0.7	125	1.75	0.8	135	1.75	0.85	130	2	1.05	140	2	0.9
115	1.5	0.9	95	1.5	0.6	70	1.75	0.6	120	1.75	0.75	115	1.5	0.65	75	1.75	0.6	135	1.75	0.95	135	2	1.1	140	2	1
90	1.5	0.75	100	1.5	0.6	65	1.75	0.6	120	1.75	0.7	120	1.5	0.7	80	1.75	0.6	135	1.75	0.85	135	2	1	140	2	1
85	1.5	0.7	95	1.5	0.6	65	1.75	0.6	120	1.75	0.75	115	1.5	0.7	80	1.75	0.6	135	2	1.05	130	2	1.1	140	2	1
110	1.5	0.8	100	1.5	0.6	70	1.75	0.6	120	1.75	0.75	120	1.5	0.7	80	1.75	0.6	135	2	1	130	1.75	0.9	140	2.25	1.05
120	1.5	0.95	90	1.5	0.6	70	1.75	0.6	120	1.75	0.75	115	1.5	0.6	120	1.75	0.75	130	1.75	0.9	130	2	1.05	140	2	1
85	1.5	0.7	90	1.5	0.6	70	1.75	0.6	130	1.5	0.8	120	1.5	0.65	75	1.75	0.6	135	1.75	0.9	130	2	1.05	135	2	0.95
80	1.5	0.75	100	1.5	0.6	70	1.75	0.6	125	1.5	0.8	120	1.5	0.7	125	1.75	0.85	135	1.75	0.95	130	2	1	135	1.75	0.85
120	1.75	0.9	90	1.5	0.6	70	1.75	0.6	130	1.75	0.8	120	1.5	0.65	115	1.75	0.75	135	1.75	0.95	130	2	1	135	2	1.05
115	1.5	0.9	100	1.5	0.6	70	1.75	0.65	130	1.75	0.85	120	1.5	0.65	115	1.75	0.75	135	2	1.05	130	2	0.95	135	2	0.95
115	1.5	0.75	100	1.5	0.6	70	1.75	0.65	130	1.75	0.8	115	1.5	0.65	130	1.75	0.8	135	2	1	135	2	1	135	2	1
115	1.5	0.75	80	1.5	0.6	60	1.75	0.6	125	1.75	0.8	120	1.5	0.7	125	1.75	0.75	135	1.75	0.9	130	2	1.15	135	2	1
110	1.5	0.85	100	1.5	0.6	65	1.75	0.6	120	1.75	0.75	120	1.5	0.7	130	1.75	0.8	140	2	1.1	130	1.75	0.85	135	2	1
95	1.5	0.7	90	1.5	0.6	65	1.75	0.6	125	1.75	0.8	120	1.5	0.7	125	1.75	0.75	135	2	1	130	1.75	0.9	135	2	0.95
95	1.5	0.8	100	1.75	0.65	65	1.75	0.6	120	1.5	0.8	120	1.5	0.65	130	1.75	0.8	135	1.75	0.95	130	2	1.05	130	2	0.95
110	1.5	0.9	90	1.5	0.6	65	1.75	0.6	135	1.5	0.8	120	1.5	0.7	125	1.75	0.75	135	1.75	0.95	130	1.75	0.95	135	2	0.95
85	1.5	0.75	100	1.5	0.6	75	1.75	0.65	115	1.75	0.7	120	1.5	0.7	130	1.75	0.9	135	1.75	0.9	130	1.75	0.9	135	2	0.95
85	1.5	0.7	95	1.5	0.6	70	1.75	0.65	130	1.75	0.85	115	1.5	0.6	75	1.75	0.6	135	1.75	0.9	135	2	1.1	135	2	0.95
90	1.5	0.7	100	1.5	0.6	70	1.75	0.65	125	1.5	0.85	115	1.5	0.65	125	1.75	0.8	135	1.75	0.95	130	1.75	0.95	140	2	0.95
95	1.5	0.75	90	1.5	0.6	70	1.75	0.65	130	1.75	0.85	115	1.5	0.6	125	1.75	0.8	135	1.75	0.95	130	2	1	140	2	1.05
115	1.5	0.95	90	1.5	0.6	70	1.75	0.65	125	1.75	0.8	120	1.5	0.7	130	1.75	0.85	135	2	1	135	2	1	140	2	1.05
85	1.5	0.75	95	1.5	0.65	70	1.75	0.6	135	1.75	0.9	115	1.5	0.7	130	1.75	0.8	135	1.75	0.9	130	1.75	0.9	140	2	0.95
85	1.5	0.7	100	1.5	0.6	65	1.75	0.6	120	1.75	0.75	115	1.5	0.6	130	1.75	0.75	135	2	1	130	1.75	0.85	140	2	1
110	1.5	0.75	90	1.5	0.6	70	1.75	0.6	120	1.75	0.7	120	1.5	0.7	75	1.75	0.6	135	2	1.05	130	2	1.05	140	2	1
90	1.5	0.75	90	1.5	0.6	70	1.75	0.65	135	1.5	0.9	120	1.5	0.7	130	1.75	0.85	135	1.75	0.85	130	1.75	0.85	140	2	1
85	1.75	0.7	90	1.5	0.6	70	1.75	0.6	120	1.75	0.7	120	1.5	0.75	75	1.75	0.6	130	1.75	0.9	130	2	1	140	1.75	0.85
80	1.5	0.65	100	1.5	0.6	65	1.75	0.65	130	1.75	0.85	115	1.5	0.7	125	1.75	0.75	135	1.75	0.95	135	2	1.1	135	2	0.95
90	1.5	0.75	100	1.5	0.6	70	1.75	0.6	120	1.75	0.8	115	1.5	0.7	130	1.75	0.8	135	1.75	0.9	130	2	1	135	2	1.05
115	1.5	0.8	105	1.5	0.65	60	1.75	0.6	120	1.75	0.7	120	1.5	0.7	125	1.75	0.75	135	1.75	0.85	135	2	1.05	140	1.75	0.85
110	1.5	0.75	105	1.5	0.6	75	1.75	0.65	135	1.75	0.85	115	1.5	0.6	135	1.75	0.8	130	1.75	0.85	130	1.75	0.85	135	1.75	0.8
85	1.5	0.7	90	1.5	0.6	70	1.75	0.6	120	1.75	0.75	115	1.5	0.65	125	1.75	0.75	135	2	1.05	130	2	1	135	1.75	0.75
95	1.5	0.65	90	1.5	0.6	65	1.75	0.6	120	1.75	0.75	115	1.5	0.65	120	1.75	0.75	135	2	0.95	130	2	1.1	140	2	1
120	1.5	0.95	100	1.5	0.6	80	1.75	0.65	120	1.5	0.8	115	1.5	0.6	130	1.75	0.85	140	2	1.05	130	2	1	140	2	1
120	1.5	0.95	100	1.5	0.6	70	1.75	0.6	125	1.75	0.8	115	1.5	0.6	125	1.75	0.8	140	2	1	135	2	1	135	2	1
115	1.5	0.85	80	1.5	0.6	70	1.75	0.65	135	1.75	0.85	115	1.5	0.65	125	1.75	0.8	140	2	1.05	130	1.75	0.85	140	2	1
85	1.5	0.7	85	1.5	0.6	70	1.75	0.6	125	1.75	0.8	120	1.5	0.7	85	1.75	0.6	135	2	1.05	130	1.75	0.9	135	2	1
115	1.5	0.95	90	1.5	0.6	70	1.75	0.65	130	1.75	0.85	120	1.5	0.7	80	1.75	0.6	135	2	1.1	130	1.75	0.95	140	2	1
110	1.5	0.85	105	1.5	0.6	80	1.75	0.7	115	1.75	0.8	115	1.5	0.65	130	1.75	0.85	135	2	1.05	135	2	1	140	2	0.95
85	1.5	0.7	100	1.5	0.6	70	1.75	0.65	100	1.75	0.75	115	1.5	0.6	130	1.75	0.85	135	1.75	0.9	135	2	1.05	140	2	1.05
115	1.5	0.75	100	1.5	0.6	70	1.75	0.65	130	1.5	0.85	115	1.5	0.65	70	1.75	0.6	135	1.75	0.95	135	2	1.05	135	2	0.95
85	1.5	0.7	85	1.5	0.6	65	1.75	0.6	115	1.75	0.7	120	1.5	0.65	130	1.75	0.8	135	1.75	0.9	135	2	1.05	140	2	1
85	1.5	0.7	100	1.5	0.6	70	1.75	0.6	120	1.5	0.65	120	1.5	0.65	85	1.75	0.6	140	2	1.05	130	2	0.95	140	2	1.05
85	1.5	0.75	95	1.5	0.6	60	1.75	0.6	130	1.75	0.8	120	1.5	0.7	125	1.75	0.85	135	2	1.1	130	2	1	140	2	1.05
80	1.5	0.7	85	1.5	0.6	60	1.75	0.6	110	1.75	0.7	120	1.5	0.65	125	1.75	0.75	135	1.75	0.95	130	1.75	0.85	140	2	0.95
95	1.5	0.7	100	1.5	0.6	70	1.75	0.6	125	1.75	0.8	115	1.5	0.6	125	1.75	0.7	130	2	0.95	135	2	1.05	135	2	0.95
80	1.5	0.7	95	1.5	0.6	70	1.75	0.6	130	1.75	0.85	115	1.5	0.7	80	1.75	0.6	135	1.75	0.85	130	2	1	140	2	1
115	1.5	0.85	95	1.5	0.6	70	1.75	0.6	125	1.75	0.8	110	1.5	0.6	80	1.75	0.6	135	1.75	0.9	130	1.75	0.9	140	1.75	0.85
85	1.5	0.75	95	1.5	0.6	80	1.75	0.7	120	1.75	0.75	120	1.5	0.7	80	1.75	0.6	135	2	1.05	130	2	1.1	135	1.75	0.8
95	1.5	0.75	105	1.5	0.65	65	1.75	0.6	130	1.5	0.8	120	1.5	0.7	80	1.75	0.6	135	2	1	135	2	1.1	125	2	0.95
115	1.5	0.9	105	1.75	0.7	65	1.75	0.6	130	1.75	0.8	120	1.5	0.7	115	1.75	0.7	135	2	0.95	130	1.75	0.9	140	2	0.95
85	1.5	0.7	90	1.5	0.6	70	1.75	0.6	120	1.75	0.8	120	1.5	0.7	125	1.75	0.8	135	1.75	0.9	135	2	1	140	2	0.95
120	1.5	0.9	90	1.5	0.6	65	1.75	0.6	130	1.5	0.8	115	1.5	0.6	115	1.75	0.75	135	2	1	135	2.25	1.25	135	2	0.95
80	1.5	0.7	90	1.5	0.6	70	1.75	0.6	120	1.5	0.8	120	1.5	0.7	130	2	0.95	135	2	1	130	2	1	135	2	1.05
85	1.5	0.65	90	1.5	0.6	80	1.75	0.7	120	1.75	0.7	115	1.5	0.65	120	1.75	0.8	135	1.75	0.85	130	2	1	135	2	0.95
90	1.5	0.7	90	1.5	0.6	85	1.75	0.65	135	1.75	0.9	120	1.5	0.65	70	1.75	0.6	135	1.75	0.9	130	2	1	140	2	0.95
125	1.5	0.95	95	1.5	0.6	70	1.75	0.6	125	1.75	0.75	120	1.5	0.7	85	1.75	0.6	135	1.75	0.85	130	2	1	135	2	0.95
120	1.75	0.9	95	1.5	0.6	60	1.75	0.6	120	1.75	0.75	115	1.5	0.7	80	1.75	0.6	135	2.25	1.25	130	1.75	0.85	135	2	1
105	1.5	0.75	80	1.5	0.6	75	1.75	0.65	125	1.75	0.7	115	1.5	0.65	125	1.75	0.8	135	2	1	130	1.75	0.85	135	1.75	0.8
110	1.5	0.85	95	1.5	0.6	60	1.75	0.6	115	1.75	0.75	115	1.5	0.65	130	1.75	0.85	135	2	1	135	2	1	135	2	0.95
110	1.5	0.85	100	1.5	0.6	65	1.75	0.6	125	1.75	0.8	115	1.5	0.7	125	1.75	0.8	135	2	0.95	130	1.75	0.9	135	1.75	0.85
85	1.5	0.7	100	1.5	0.6	70	1.75	0.6	130	1.75	0.85	115	1.5	0.6	80	1.75	0.6	135	2	1.05	130	1.75	0.85	135	2	0.95
90	1.5	0.7	105	1.5	0.6	70	1.75	0.6	110	1.75	0.7	110	1.5	0.6	120	1.75	0.75	135	2	1	130	1.75	0.85	140	2	0.95
90	1.5	0.7	95	1.5	0.6	75	1.75	0.65	125	1.75	0.8	120	1.5	0.65	130	1.75	0.85	135	1.75	0.9	130	1.75	0.9	140	2	0.95
90	1.5	0.7	100	1.5	0.6	65	1.75	0.65	120	1.75	0.75	115	1.5	0.6	130	1.75	0.8	140	2.25	1.25	130	2	1	140	2	0.95
85	1.5	0.75	90	1.5	0.6	65	1.75	0.65	105	1.75	0.75	120	1.5	0.7	75	1.75	0.6	135	1.75	0.9	130	2	1.05	140	1.75	0.85
85	1.5	0.7	100	1.5	0.6	70	1.75	0.6	125	1.75	0.75	115	1.5	0.7	125	1.75	0.75	135	1.75	0.9	130	1.75	0.9	140	2	1
120	1.5	1	95	1.5	0.6	65	1.75	0.6	130	1.5	0.75	115	1.5	0.6	130	1.75	0.85	135	1.75	0.95	130	2	1	135	2	1.05
105	1.5	0.85	95	1.5	0.6	65	1.75	0.6	130	1.75	0.8	120	1.5	0.65	130	1.75	0.85	140	1.75	0.95	130	2	1.05	140	2	1.1
115	1.5	0.95	80	1.5	0.6	70	1.75	0.6	120	1.75	0.75	110	1.5	0.6	115	1.75	0.8	135	2	0.95	130	2	1	140	1.75	0.85
95	1.5	0.65	100	1.5	0.6	70	2	0.7	125	1.5	0.8	115	1.5	0.6	125	1.75	0.7	135	1.75	0.9	130	1.75	0.95	155	2	1.15
85	1.5	0.75	95	1.5	0.6	65	1.75	0.65	130	1.5	0.75	120	1.5	0.7	130	1.75	0.85	135	2	1	130	2	1.05	135	2	0.95
110	1.5	0.8	90	1.5	0.6	75	1.75	0.7	115	1.5	0.8	115	1.5	0.65	130	1.75	0.8	135	2	1.05	130	2	1	140	2	0.95
110	1.5	0.75	95	1.5	0.6	75	1.75	0.7	130	1.5	0.8	120	1.5	0.65	125	1.75	0.75	135	2	0.95	135	2	1.05	155	2	1.2
85	1.5	0.75	100	1.5	0.6	60	1.75	0.6	130	1.5	0.8	115	1.5	0.6	130	1.75	0.85	135	2	1	135	2.25	1.3	140	2	0.95
85	1.5	0.75	85	1.5	0.6	80	1.75	0.7	115	1.75	0.75	115	1.5	0.6	80	1.75	0.65	135	2	1	130	2	1.1	135	2	0.95
115	1.5	0.8	80	1.5	0.6	65	1.75	0.6	125	1.5	0.85	120	1.5	0.7	125	1.75	0.8	135	1.75	0.95	130	2	1.05	135	2	0.95
85	1.5	0.75	95	1.5	0.6	70	1.75	0.6	115	1.75	0.7	120	1.5	0.65	115	1.75	0.75	140	2	1	130	1.75	0.85	135	2	1
115	1.5	0.75	100	1.5	0.6	65	1.75	0.6	130	1.75	0.8	120	1.5	0.7	80	1.75	0.6	135	1.75	0.95	130	1.75	0.9	135	1.75	0.75
80	1.5	0.65	95	1.5	0.6	65	1.75	0.6	125	1.75	0.8	115	1.5	0.7	115	1.75	0.7	135	1.75	0.9	130	1.75	0.9	140	2	0.9
115	1.5	0.8	95	1.5	0.6	60	1.75	0.6	130	1.75	0.8	120	1.5	0.65	130	1.75	0.75	135	2	1.05	130	2	1.05	135	2	1
95	1.5	0.65	100	1.5	0.6	70	1.75	0.6	115	1.75	0.75	115	1.5	0.7	125	1.75	0.75	135	2	1.1	130	1.75	0.8	140	1.75	0.85
120	1.5	0.95	100	1.5	0.6	70	1.75	0.6	120	1.75	0.8	115	1.5	0.65	120	1.75	0.8	135	2	1	135	2	1.05	140	2	0.95
85	1.5	0.7	100	1.5	0.6	70	1.75	0.65	120	1.75	0.75	125	1.5	0.7	75	1.75	0.6	135	1.75	0.9	130	1.75	0.85	135	2	0.95
110	1.5	0.85	95	1.5	0.65	110	1.75	0.85	120	1.5	0.75	120	1.5	0.65	80	1.75	0.6	135	1.75	0.85	130	2	1.05	140	2	1
110	1.5	0.85	85	1.5	0.6	65	1.75	0.6	120	1.75	0.75	115	1.5	0.65	130	1.75	0.85	135	2	1.1	130	2	1	135	1.75	0.85
85	1.5	0.75	90	1.5	0.65	60	1.75	0.6	135	1.75	0.85	115	1.5	0.6	120	1.75	0.75	135	1.75	0.85	130	2	1	140	2	0.95
95	1.5	0.65	80	1.5	0.6	65	1.75	0.6	130	1.75	0.8	120	1.5	0.65	130	1.75	0.8	140	2	1	130	1.75	0.9	135	2	0.95
85	1.5	0.75	100	1.5	0.6	65	1.75	0.6	115	1.75	0.8	120	1.5	0.7	120	1.75	0.75	135	2	1	130	2	1	135	2	1
115	1.5	0.75	85	1.5	0.6	65	1.75	0.65	130	1.75	0.8	120	1.5	0.75	130	1.75	0.75	135	2	1.05	135	2	1.1	140	2	1.05
80	1.5	0.7	95	1.5	0.6	75	1.75	0.6	130	1.75	0.85	115	1.5	0.65	125	1.75	0.8	135	2	1.05	130	2	1	135	2	0.95
110	1.5	0.75	100	1.5	0.6	70	1.75	0.6	115	1.5	0.65	115	1.5	0.6	120	1.75	0.8	135	1.75	0.95	135	2	1.1	125	2	0.95
100	1.5	0.75	95	1.5	0.6	70	1.75	0.6	120	1.5	0.75	120	1.5	0.7	125	1.75	0.75	135	1.75	0.95	130	2	1	140	2	1.05
120	1.5	0.95	90	1.5	0.6	70	1.75	0.6	135	1.75	0.85	120	1.5	0.7	115	1.75	0.75	135	1.75	0.95	130	2	1.05	135	2	1
100	1.5	0.7	105	1.5	0.6	65	1.75	0.6	110	1.75	0.7	115	1.5	0.6	125	1.75	0.8	135	2	1	130	2	1	140	1.75	0.85
95	1.5	0.75	85	1.5	0.6	70	1.75	0.6	120	1.75	0.7	115	1.5	0.6	130	1.75	0.8	135	1.75	0.9	130	2	1.05	135	1.75	0.85
115	1.5	0.85	105	1.5	0.6	80	1.75	0.65	130	1.75	0.85	115	1.5	0.7	120	1.75	0.75	135	1.75	0.9	130	2	1	140	2	0.95
115	1.5	0.7	95	1.5	0.6	75	1.75	0.65	125	1.5	0.8	120	1.5	0.7	120	1.75	0.75	135	1.75	0.9	130	2	1	135	2	0.95
115	1.5	0.85	105	1.5	0.6	70	1.75	0.6	135	1.75	0.85	120	1.5	0.65	120	1.75	0.75	135	2	1	130	2	1.05	140	2	0.95
85	1.5	0.7	80	1.5	0.6	80	1.75	0.6	120	1.75	0.8	115	1.5	0.6	75	1.75	0.6	135	2	0.95	130	1.75	0.9	135	2	0.95
110	1.5	0.8	100	1.5	0.6	65	1.75	0.6	130	1.75	0.8	115	1.5	0.6	125	1.75	0.8	135	1.75	0.9	130	1.75	0.95	140	2	1.05
85	1.5	0.7	80	1.5	0.6	65	1.75	0.6	120	1.75	0.8	115	1.5	0.6	130	1.75	0.85	135	2	1	135	2	1.1	135	2	1
85	1.5	0.75	95	1.5	0.6	70	2	0.75	120	1.75	0.7	115	1.5	0.6	130	1.75	0.85	135	1.75	0.9	135	1.75	0.95	140	2	1.05
95	1.5	0.7	95	1.5	0.6	70	1.75	0.6	125	1.75	0.8	120	1.5	0.7	115	1.75	0.75	135	2	1.05	130	1.75	0.9	140	2	1.05
80	1.5	0.7	105	1.5	0.65	65	1.75	0.6	130	1.75	0.85	120	1.5	0.7	130	1.75	0.85	135	1.75	0.95	130	1.75	0.9	135	1.75	0.85
85	1.5	0.75	100	1.5	0.6	60	1.75	0.6	135	1.75	0.8	115	1.5	0.6	125	1.75	0.8	135	2	1.1	130	2	1.05	135	2	1.05
90	1.5	0.7	90	1.5	0.6	65	1.75	0.6	115	1.75	0.75	110	1.5	0.65	80	1.75	0.6	140	2	1.1	130	1.75	0.9	130	2	0.95
120	1.5	0.9	90	1.5	0.6	70	1.75	0.65	130	1.75	0.8	120	1.5	0.7	80	1.75	0.6	135	2	0.95	130	1.75	0.9	140	2	0.95
115	1.5	0.75	100	1.5	0.6	55	1.75	0.6	125	1.75	0.8	115	1.5	0.6	70	1.75	0.6	135	1.75	0.9	130	1.75	0.85	135	2	0.95
90	1.5	0.65	80	1.5	0.6	70	1.75	0.6	115	1.75	0.7	120	1.5	0.7	80	1.75	0.6	130	1.75	0.85	130	2	0.95	155	2	1.15
115	1.5	0.9	100	1.5	0.6	70	1.75	0.6	115	1.5	0.75	115	1.5	0.6	130	1.75	0.8	135	1.75	1	130	1.75	0.9	135	2	0.9
115	1.5	0.85	95	1.5	0.6	70	1.75	0.65	120	1.75	0.75	120	1.5	0.7	80	1.75	0.6	135	2	1	130	1.75	0.95	135	2	1
95	1.5	0.75	100	1.5	0.6	65	1.75	0.6	130	1.75	0.75	120	1.5	0.65	130	1.75	0.8	135	2	1	130	1.75	0.85	135	1.75	0.8
115	1.5	0.75	95	1.5	0.6	70	1.75	0.6	135	1.75	0.9	115	1.5	0.7	130	1.75	0.75	140	1.75	1	130	2	1	140	2	1
90	1.5	0.7	95	1.5	0.6	70	1.75	0.65	130	1.75	0.85	120	1.5	0.7	120	1.75	0.75	135	1.75	0.95	130	2	1	135	1.75	0.9
85	1.5	0.65	90	1.5	0.6	65	1.75	0.6	125	1.75	0.8	120	1.5	0.65	130	1.75	0.8	135	1.75	0.95	130	2	0.95	140	2	1.05
115	1.5	0.95	80	1.5	0.6	60	1.75	0.6	125	1.75	0.8	120	1.5	0.7	80	1.75	0.6	135	2	1	130	2	1	135	2	0.95
55	1.5	0.6	95	1.5	0.6	65	1.75	0.6	125	1.75	0.8	115	1.5	0.65	75	1.75	0.6	135	1.75	0.95	130	2	1	135	2	1
85	1.5	0.75	90	1.5	0.6	65	1.75	0.6	115	1.75	0.75	120	1.5	0.7	130	1.75	0.85	135	2	1	130	1.75	0.9	135	1.75	0.75
115	1.5	0.8	95	1.5	0.6	70	1.75	0.6	125	1.75	0.8	115	1.5	0.65	125	1.75	0.75	130	1.75	0.85	130	2	1	135	2	0.95
90	1.5	0.75	90	1.5	0.6	80	1.75	0.65	120	1.5	0.8	110	1.5	0.6	130	2	0.95	135	1.75	0.8	130	2	1	140	2	0.9
85	1.5	0.75	100	1.5	0.65	65	1.75	0.65	130	1.75	0.85	120	1.5	0.65	130	1.75	0.85	135	1.75	0.95	130	2	1.1	135	1.75	0.8
120	1.5	0.9	100	1.5	0.65	70	1.75	0.6	115	1.5	0.7	120	1.5	0.7	70	1.75	0.6	135	1.75	0.9	130	1.75	0.9	140	2	1.05
115	1.5	0.8	90	1.5	0.6	70	1.75	0.65	120	1.75	0.75	120	1.5	0.6	120	1.75	0.8	135	1.75	0.9	130	1.75	0.9	140	2	1.05
85	1.5	0.75	90	1.5	0.6	70	1.75	0.6	120	1.75	0.7	115	1.5	0.6	125	1.75	0.8	135	1.75	0.9	130	1.75	0.9	140	2	1
85	1.5	0.75	105	1.5	0.6	65	1.75	0.6	125	1.75	0.8	115	1.5	0.6	130	1.75	0.75	135	1.75	0.95	135	2	1	140	2	0.95
90	1.5	0.7	95	1.5	0.6	60	1.75	0.6	130	1.75	0.8	115	1.5	0.65	125	1.75	0.75	135	2	1.05	130	2	1	135	2	0.95
110	1.5	0.9	90	1.5	0.6	65	1.75	0.6	135	1.75	0.85	120	1.5	0.7	120	1.75	0.8	135	2	1.1	130	2	0.95	135	2	1.05
115	1.5	0.85	100	1.5	0.6	70	1.75	0.6	120	1.75	0.7	120	1.5	0.7	125	1.75	0.8	135	2	1.05	130	2	1	140	2	1
80	1.5	0.7	95	1.5	0.6	70	1.75	0.6	130	1.75	0.8	115	1.5	0.6	130	1.75	0.8	135	2	1.05	130	2	1	135	2	0.9
90	1.5	0.7	95	1.5	0.6	70	1.75	0.6	130	1.75	0.8	115	1.5	0.6	115	1.75	0.75	135	1.75	0.9	135	2	1	140	2	0.95
125	1.5	0.95	100	1.5	0.6	65	1.75	0.6	130	1.75	0.8	120	1.5	0.7	130	1.75	0.85	135	2	1	130	2	1	135	1.75	0.8
90	1.5	0.75	100	1.5	0.6	70	1.75	0.6	135	1.75	0.8	120	1.5	0.7	125	1.75	0.75	140	1.75	0.95	135	2	1	140	2	0.95
95	1.5	0.75	90	1.5	0.6	70	1.75	0.65	115	1.75	0.75	115	1.5	0.65	125	1.75	0.8	135	2	1	130	2	1.05	145	2.25	1.15
85	1.5	0.65	95	1.5	0.6	75	1.75	0.65	130	1.75	0.8	120	1.5	0.7	80	1.75	0.6	140	1.75	0.95	130	2	0.95	135	2	0.95
100	1.5	0.75	90	1.5	0.6	70	1.75	0.65	125	1.75	0.7	120	1.5	0.6	130	1.75	0.8	140	2	1	130	2	1.05	140	2.25	1.15
85	1.5	0.75	90	1.5	0.6	65	1.75	0.6	110	1.5	0.7	115	1.5	0.65	80	1.75	0.6	140	2	1	130	2	1.05	135	2	1
120	1.5	0.95	100	1.5	0.6	70	1.75	0.6	120	1.75	0.7	120	1.5	0.7	120	1.75	0.75	135	1.75	0.95	135	2	1.05	130	2	0.95
85	1.5	0.7	80	1.5	0.6	60	1.75	0.6	130	1.75	0.8	120	1.5	0.7	80	1.75	0.6	135	1.75	0.8	135	2	1	140	2	1
55	1.5	0.6	105	1.5	0.65	70	1.75	0.6	130	1.75	0.85	115	1.5	0.6	75	1.75	0.6	135	2	1	130	1.75	0.85	135	2	0.95
85	1.5	0.65	85	1.5	0.6	70	1.75	0.65	125	1.75	0.85	120	1.5	0.65	125	1.75	0.75	135	1.75	0.95	130	1.75	0.95	135	2	0.95
115	1.5	0.85	90	1.5	0.6	70	1.75	0.65	135	1.5	0.85	115	1.5	0.6	130	1.75	0.8	135	1.75	0.95	130	2.25	1.3	130	2	0.95
95	1.5	0.7	95	1.5	0.6	70	1.75	0.6	125	1.75	0.8	115	1.5	0.6	120	1.75	0.75	135	1.75	0.85	130	1.75	0.9	135	2	1
110	1.5	0.95	90	1.5	0.6	70	1.75	0.6	125	1.75	0.8	115	1.5	0.7	120	1.75	0.8	135	2	1.05	130	1.75	0.95	135	2	0.9
95	1.5	0.7	90	1.5	0.6	70	1.75	0.65	130	1.75	0.75	115	1.5	0.65	130	1.75	0.8	135	1.75	0.9	130	1.75	0.9	135	2	0.95
100	1.5	0.75	90	1.5	0.6	65	1.75	0.6	125	1.75	0.8	110	1.5	0.65	130	1.75	0.75	130	1.75	0.8	135	2	1.1	135	2	0.95
90	1.5	0.7	90	1.5	0.6	70	1.75	0.65	115	1.75	0.7	120	1.5	0.7	75	1.75	0.55	140	2	1.1	130	1.75	0.9	135	2	0.95
100	1.5	0.75	105	1.5	0.6	65	1.75	0.6	125	1.75	0.8	115	1.5	0.65	130	1.75	0.8	135	1.75	0.9	135	2	1.15	135	1.75	0.75
85	1.5	0.65	90	1.5	0.6	75	1.75	0.65	120	1.75	0.7	120	1.5	0.65	120	1.75	0.75	135	2	1	130	1.75	0.9	135	2	0.95
85	1.5	0.75	100	1.5	0.6	75	1.75	0.6	115	1.5	0.75	115	1.5	0.65	130	1.75	0.8	135	2	1	130	2	0.95	140	2	1
85	1.5	0.75	100	1.5	0.6	70	1.75	0.65	120	1.75	0.7	120	1.5	0.65	130	1.75	0.85	135	2	0.95	130	1.75	0.9	135	2	0.95
90	1.5	0.65	100	1.5	0.6	60	1.75	0.6	130	1.75	0.8	120	1.5	0.65	120	1.75	0.75	135	2	1.05	130	2	0.95	140	2	1.1
120	1.5	0.95	100	1.5	0.6	85	1.75	0.7	130	1.75	0.8	115	1.5	0.65	115	1.75	0.75	135	1.75	0.85	130	1.75	0.95	140	2	0.95
115	1.5	0.85	95	1.5	0.6	75	1.75	0.6	125	1.75	0.8	120	1.5	0.65	120	1.75	0.75	140	2	1	130	2	1.05	135	2	0.95
90	1.5	0.7	95	1.5	0.6	60	1.75	0.6	130	1.75	0.85	120	1.5	0.65	120	1.75	0.75	135	1.75	0.9	130	1.75	0.9	140	2	0.95
85	1.5	0.75	100	1.5	0.6	80	1.75	0.7	130	1.5	0.8	120	1.5	0.7	80	1.75	0.6	135	1.75	0.95	130	2	1	135	2	1
115	1.5	0.95	95	1.5	0.6	70	1.75	0.6	130	1.75	0.85	120	1.5	0.65	80	1.75	0.6	135	1.75	0.9	135	2	1	130	2	0.95
115	1.5	0.95	100	1.5	0.65	80	1.75	0.65	130	1.75	0.8	115	1.5	0.65	130	1.75	0.8	135	1.75	0.9	130	2	1.1	135	2	0.95
115	1.5	0.9	95	1.5	0.6	70	1.75	0.6	120	1.75	0.7	115	1.5	0.7	75	1.75	0.6	140	1.75	0.95	130	1.75	0.9	135	2	1.05
105	1.5	0.75	95	1.5	0.6	70	1.75	0.6	120	1.75	0.7	115	1.5	0.6	120	1.75	0.75	135	2	1.05	130	1.75	0.85	135	2	0.95
90	1.5	0.75	90	1.5	0.6	75	1.75	0.65	120	1.75	0.7	120	1.5	0.7	130	1.75	0.8	135	2	0.95	135	2	1.05	140	2	1
90	1.5	0.7	100	1.5	0.6	70	1.75	0.6	115	1.75	0.75	120	1.5	0.7	125	1.75	0.75	135	2	1	130	2	1.05	135	2	0.9
55	1.5	0.6	100	1.5	0.6	70	1.75	0.6	130	1.75	0.85	120	1.5	0.65	85	1.75	0.65	135	1.75	0.95	135	2	1.05	140	2	0.95
120	1.5	0.95	95	1.5	0.6	80	1.75	0.65	120	1.75	0.7	115	1.5	0.6	80	1.75	0.6	135	1.75	0.9	130	2	1	165	2	1.15
85	1.5	0.7	100	1.5	0.6	70	1.75	0.6	125	1.75	0.7	120	1.5	0.65	130	1.75	0.75	135	1.75	0.9	130	1.75	0.9	135	2	0.95
85	1.5	0.7	95	1.5	0.6	65	1.75	0.6	125	1.75	0.8	115	1.5	0.7	130	1.75	0.8	135	1.75	0.9	130	2	1.1	135	2	0.95
90	1.5	0.75	100	1.5	0.6	65	1.75	0.6	130	1.75	0.8	120	1.5	0.7	75	1.75	0.6	135	2	1.05	130	1.75	0.9	140	2	0.95
85	1.5	0.75	105	1.5	0.65	60	1.75	0.55	120	1.5	0.75	115	1.5	0.65	115	1.75	0.75	135	2	1.1	130	1.75	0.95	135	2	0.95
85	1.5	0.7	75	1.5	0.6	70	1.75	0.6	120	1.75	0.8	120	1.5	0.65	80	1.75	0.6	135	1.75	0.9	130	2	1.05	135	2	0.95
110	1.5	0.8	90	1.5	0.55	75	1.75	0.65	105	1.75	0.7	120	1.5	0.7	115	1.75	0.75	135	2	1	130	1.75	0.85	140	2.25	1.1
55	1.5	0.6	100	1.5	0.6	70	1.75	0.6	130	1.75	0.8	115	1.5	0.6	125	1.75	0.75	135	2	1.1	130	1.75	0.9	135	2	0.95
85	1.5	0.75	100	1.5	0.6	60	1.75	0.6	120	1.75	0.8	120	1.5	0.7	125	1.75	0.8	135	1.75	0.9	130	2	0.95	135	1.75	0.85
90	1.5	0.75	90	1.5	0.6	60	1.75	0.6	130	1.75	0.85	120	1.5	0.7	135	1.75	0.85	135	1.75	0.95	130	1.75	0.85	140	1.75	0.9
115	1.75	0.9	100	1.5	0.6	60	1.75	0.6	125	1.5	0.75	120	1.5	0.6	80	1.75	0.6	135	2	1	130	2	1.05	140	2	1
85	1.5	0.8	105	1.5	0.6	70	1.75	0.6	120	1.75	0.75	120	1.5	0.7	115	1.75	0.8	135	1.75	0.9	130	1.75	0.85	135	2	0.95
85	1.5	0.75	95	1.5	0.6	60	1.75	0.6	120	1.75	0.7	115	1.5	0.6	130	1.75	0.8	135	1.75	0.85	130	1.75	0.9	140	2	0.95
90	1.5	0.75	100	1.5	0.6	70	1.75	0.6	120	1.75	0.75	115	1.5	0.7	125	1.75	0.8	140	2	1	130	1.75	0.85	140	2	0.95
90	1.5	0.7	100	1.5	0.6	70	1.75	0.6	110	1.75	0.7	120	1.5	0.75	125	1.75	0.8	135	2	1.05	130	1.75	0.9	140	2	1
120	1.5	0.9	90	1.5	0.6	65	1.75	0.6	115	1.5	0.65	115	1.5	0.65	130	1.75	0.75	135	1.75	0.9	130	1.75	0.85	135	2	0.95
115	1.5	0.85	95	1.5	0.6	65	1.75	0.6	125	1.75	0.8	120	1.5	0.7	80	1.75	0.6	140	2	1.1	135	2.25	1.3	135	2	1
120	1.5	0.95	105	1.5	0.6	70	1.75	0.6	120	1.75	0.7	115	1.5	0.6	125	1.75	0.75	140	1.75	0.95	130	2	1.1	140	2	1
120	1.5	0.95	105	1.5	0.6	70	1.75	0.65	130	1.75	0.9	120	1.5	0.65	75	1.75	0.6	135	2	0.9	135	2	1.1	140	2	1.05
115	1.5	0.9	80	1.5	0.6	70	1.75	0.6	130	1.75	0.85	115	1.5	0.6	125	1.75	0.75	140	1.75	0.95	130	1.75	0.85	135	2	0.95
85	1.5	0.8	105	1.5	0.6	75	1.75	0.65	120	1.75	0.75	115	1.5	0.65	125	1.75	0.8	135	2	1	130	1.75	0.9	135	1.75	0.85
85	1.5	0.7	100	1.5	0.6	75	1.75	0.65	130	1.75	0.8	120	1.5	0.7	80	1.75	0.6	135	2	1.1	130	2	1.1	135	2	1.05
110	1.5	0.85	95	1.5	0.6	70	1.75	0.65	130	1.5	0.9	115	1.5	0.65	125	1.75	0.8	135	2	1	130	2	1	135	2	0.95
120	1.5	0.9	105	1.5	0.6	70	1.75	0.65	110	1.75	0.7	115	1.5	0.6	75	1.75	0.6	135	1.75	0.95	125	1.75	0.9	135	1.75	0.8
80	1.5	0.75	95	1.5	0.6	65	1.75	0.6	120	1.75	0.7	125	1.5	0.7	125	1.75	0.8	135	1.75	0.95	130	2	1.1	130	2	0.9
110	1.5	0.85	80	1.5	0.6	75	1.75	0.6	130	1.75	0.85	115	1.5	0.65	125	1.75	0.75	135	1.75	0.85	130	1.75	0.9	140	2	1
90	1.5	0.7	95	1.5	0.6	75	1.75	0.65	110	1.75	0.75	115	1.5	0.65	125	1.75	0.75	135	2	1	130	1.75	0.9	140	2	1
100	1.5	0.7	95	1.5	0.6	70	1.75	0.6	120	1.75	0.75	115	1.5	0.6	80	1.75	0.6	135	1.75	0.85	130	1.75	0.9	135	2	0.95
120	1.75	0.9	100	1.5	0.6	75	1.75	0.65	115	1.75	0.7	120	1.5	0.7	80	1.75	0.6	135	1.75	0.9	135	2	1	135	2	0.95
120	1.5	0.95	95	1.5	0.6	65	1.75	0.6	120	1.75	0.7	120	1.5	0.7	130	1.75	0.8	135	2	1	130	1.75	0.9	135	2	1.05
90	1.5	0.75	105	1.5	0.65	65	1.75	0.6	115	1.5	0.7	115	1.5	0.7	120	1.75	0.75	130	1.75	0.85	130	1.75	0.95	135	1.75	0.85
115	1.5	0.85	100	1.5	0.6	75	1.75	0.65	115	1.75	0.7	120	1.5	0.7	120	1.75	0.75	135	1.75	0.9	130	1.75	0.85	135	2	1.05
95	1.5	0.65	90	1.5	0.6	60	1.75	0.6	135	1.75	0.9	120	1.5	0.7	125	1.75	0.8	135	1.75	0.95	130	2	1	135	2	1
115	1.5	0.95	90	1.5	0.6	75	1.75	0.6	125	1.75	0.75	120	1.5	0.7	120	1.75	0.75	135	1.75	0.95	130	2	1	135	2	0.95
115	1.5	0.95	90	1.5	0.6	65	1.75	0.65	120	1.5	0.8	120	1.5	0.7	120	1.75	0.75	135	1.75	0.95	130	2	1.05	140	2	0.95
85	1.5	0.7	90	1.5	0.6	70	1.75	0.65	125	1.5	0.8	120	1.5	0.7	130	1.75	0.8	135	2	1	130	2	1	140	2	1
105	1.5	0.8	100	1.5	0.6	70	1.75	0.65	115	1.5	0.7	115	1.5	0.6	125	1.75	0.8	135	1.75	0.9	130	2	0.95	135	2	0.95
90	1.5	0.75	85	1.5	0.6	60	1.75	0.6	130	1.75	0.8	120	1.5	0.75	120	1.75	0.75	140	2	1.05	130	2	1	135	2	0.95
110	1.5	0.85	85	1.5	0.6	70	1.75	0.65	135	1.5	0.95	115	1.5	0.65	125	1.75	0.8	135	2	1.05	130	2	1	135	2	0.95
110	1.5	0.85	95	1.5	0.6	65	1.75	0.65	135	1.5	0.9	115	1.5	0.65	120	1.75	0.75	140	1.75	1	130	1.75	0.9	135	2	0.95
85	1.5	0.75	90	1.5	0.6	60	1.75	0.6	120	1.75	0.75	115	1.5	0.6	130	1.75	0.85	135	1.75	0.95	130	1.75	0.95	140	1.75	0.85
110	1.5	0.9	105	1.5	0.65	65	1.75	0.6	120	1.75	0.7	115	1.5	0.65	125	1.75	0.75	135	1.75	0.9	130	1.75	0.9	140	2	1
90	1.5	0.75	95	1.5	0.6	60	1.75	0.6	115	1.5	0.7	120	1.5	0.7	130	1.75	0.8	135	1.75	0.9	135	2	1.05	140	2	0.95
85	1.5	0.7	105	1.5	0.65	70	1.75	0.6	115	1.75	0.7	120	1.5	0.7	125	1.75	0.75	135	1.75	0.95	130	2	1.1	135	2	1.05
90	1.75	0.75	105	1.5	0.65	70	1.75	0.65	130	1.75	0.85	115	1.5	0.65	130	1.75	0.75	135	1.75	0.95	135	2	1	135	2	0.95
55	1.5	0.65	80	1.5	0.6	65	1.75	0.6	135	1.75	0.85	120	1.5	0.65	130	1.75	0.85	135	2	1	130	1.75	0.95	140	2	1.05
90	1.5	0.75	80	1.5	0.6	60	1.75	0.55	120	1.75	0.75	120	1.5	0.75	130	1.75	0.8	135	1.75	0.9	130	1.75	0.85	140	2	1
80	1.5	0.65	100	1.5	0.6	70	1.75	0.6	115	1.75	0.8	120	1.5	0.7	80	1.75	0.6	135	2	1	135	2	1.05	140	2	0.95
85	1.5	0.75	95	1.5	0.6	70	1.75	0.65	125	1.75	0.85	120	1.5	0.7	125	1.75	0.75	135	2	1.05	130	2	0.95	130	2	0.95
115	1.5	0.8	100	1.5	0.6	70	1.75	0.6	130	1.75	0.85	115	1.5	0.65	125	1.75	0.75	135	1.75	0.85	130	2	1	135	1.75	0.85
90	1.5	0.75	100	1.5	0.6	70	1.75	0.6	115	1.75	0.7	115	1.5	0.65	130	2	0.95	135	1.75	0.95	135	2	1.1	135	1.75	0.85
120	1.5	0.85	95	1.5	0.6	60	1.75	0.6	125	1.75	0.7	120	1.5	0.7	125	1.75	0.8	135	1.75	0.95	130	2	1	135	1.75	0.75
115	1.75	0.9	95	1.5	0.6	60	1.75	0.6	120	1.75	0.75	115	1.5	0.7	80	1.75	0.6	135	1.75	0.9	130	2	0.95	135	2	0.95
115	1.5	0.8	105	1.5	0.6	75	1.75	0.65	125	1.5	0.85	115	1.5	0.65	130	1.75	0.75	135	1.75	0.85	130	1.75	0.85	140	2	0.95
115	1.5	0.95	95	1.5	0.6	65	1.75	0.6	115	1.75	0.75	120	1.5	0.7	120	1.75	0.75	130	1.75	0.85	130	2	1	140	2	0.95
120	1.5	0.85	105	1.5	0.65	65	1.75	0.6	130	1.75	0.8	120	1.5	0.7	130	1.75	0.75	135	2	1.05	130	1.75	0.85	135	2	0.95
110	1.75	0.85	80	1.5	0.6	70	1.75	0.6	130	1.75	0.85	115	1.5	0.6	80	1.75	0.6	135	2	0.95	130	2	1	135	2	0.95
80	1.5	0.65	105	1.5	0.65	70	1.75	0.65	115	1.75	0.7	120	1.5	0.7	115	1.75	0.75	140	2	1.05	130	1.75	0.9	135	2	0.95
110	1.5	0.85	95	1.5	0.6	70	1.75	0.6	125	1.75	0.8	115	1.5	0.65	80	1.75	0.6	140	2	1	130	2	1.05	130	2	1
110	1.5	0.75	80	1.5	0.6	65	1.75	0.6	125	1.75	0.8	120	1.5	0.7	130	1.75	0.85	135	2	1.05	130	2	1.05	135	2	1
115	1.5	0.9	80	1.5	0.6	70	1.75	0.6	115	1.75	0.8	125	1.5	0.75	120	1.75	0.8	135	1.75	0.95	130	2	1	140	2	1
120	1.5	0.95	95	1.5	0.6	70	1.75	0.6	135	1.75	0.9	120	1.5	0.7	120	1.75	0.75	135	2	1.1	130	2	1	140	2	1.05
115	1.5	0.95	100	1.5	0.6	65	1.75	0.6	125	1.75	0.85	115	1.5	0.65	120	1.75	0.8	135	2	1	125	1.75	0.9	135	2	0.95
85	1.5	0.75	90	1.5	0.6	70	1.75	0.6	120	1.75	0.75	115	1.5	0.65	130	1.75	0.85	130	1.75	0.85	130	1.75	0.9	140	2	1.05
85	1.5	0.75	85	1.5	0.6	65	1.75	0.6	120	1.75	0.7	120	1.5	0.7	125	1.75	0.8	135	1.75	0.95	135	1.75	0.95	135	1.75	0.85
115	1.5	0.8	100	1.5	0.6	70	1.75	0.6	120	1.5	0.75	120	1.5	0.7	125	1.75	0.8	135	1.75	0.95	130	1.75	0.85	140	1.75	0.85
90	1.5	0.7	100	1.5	0.6	70	1.75	0.6	125	1.5	0.8	120	1.5	0.7	120	1.75	0.8	140	2	1.15	135	2	1.05	130	2	0.9
95	1.5	0.7	95	1.5	0.6	70	1.75	0.65	135	1.75	0.8	120	1.5	0.7	130	1.75	0.8	135	2	1.1	130	2	1	135	2	0.95
105	1.5	0.85	100	1.5	0.6	75	1.75	0.6	120	1.5	0.8	125	1.5	0.7	130	1.75	0.85	135	1.75	0.95	130	1.75	0.9	140	2	0.95
90	1.5	0.75	80	1.5	0.6	70	2	0.75	130	1.75	0.8	120	1.5	0.65	80	1.75	0.6	135	1.75	0.85	130	2	1	135	2	0.95
90	1.5	0.8	100	1.5	0.6	65	1.75	0.6	130	1.75	0.8	120	1.5	0.65	130	1.75	0.85	135	1.75	0.85	130	1.75	0.95	135	2	0.95
110	1.5	0.8	80	1.5	0.55	65	1.75	0.6	120	1.75	0.7	115	1.5	0.65	130	1.75	0.8	135	1.75	0.9	130	2	1	135	2	1.05
85	1.5	0.65	100	1.5	0.6	70	1.75	0.6	125	1.75	0.8	120	1.5	0.7	125	1.75	0.75	135	2	1.05	135	2	1.1	135	1.75	0.8
115	1.5	0.8	95	1.5	0.6	65	1.75	0.6	120	1.5	0.75	120	1.5	0.6	130	1.75	0.8	135	2	1.05	130	2	1	135	2	1.05
120	1.5	1	100	1.5	0.6	65	1.75	0.6	130	1.75	0.85	115	1.5	0.65	130	1.75	0.85	135	2	0.95	130	2	1	135	2	1
90	1.5	0.75	95	1.5	0.6	65	1.75	0.6	120	1.75	0.8	115	1.5	0.6	120	1.75	0.75	135	1.75	0.9	130	2	1.1	140	2	1
85	1.5	0.75	100	1.5	0.6	70	1.75	0.6	125	1.5	0.75	120	1.5	0.7	120	1.75	0.8	135	2	0.95	130	2	1.05	140	2.25	1.15
115	1.5	0.7	85	1.5	0.6	70	1.75	0.65	130	1.75	0.85	120	1.5	0.7	120	1.75	0.75	135	2	1	130	2	1	140	2	1.05
85	1.5	0.7	105	1.5	0.6	70	1.75	0.65	130	1.5	0.85	115	1.5	0.65	80	1.75	0.6	135	1.75	0.85	130	2	1	135	2	0.95
80	1.5	0.75	95	1.5	0.6	70	1.75	0.6	125	1.5	0.85	115	1.5	0.6	125	1.75	0.8	135	1.75	0.85	130	2	1	135	2	0.95
115	1.5	0.95	100	1.5	0.6	80	1.75	0.65	125	1.75	0.8	120	1.5	0.65	115	1.75	0.8	135	1.75	0.85	130	2	1	135	2	0.95
110	1.5	0.9	80	1.5	0.6	80	2	0.75	115	1.5	0.75	115	1.5	0.6	130	1.75	0.9	140	2	1.1	130	1.75	0.9	135	2	0.95
110	1.5	0.9	100	1.5	0.6	60	1.75	0.6	130	1.5	0.8	115	1.5	0.7	120	1.75	0.8	135	1.75	0.85	130	1.75	0.95	140	2	1.05
115	1.5	0.8	105	1.5	0.6	70	1.75	0.6	125	1.5	0.8	115	1.5	0.65	120	1.75	0.7	135	1.75	0.95	135	2	1	140	1.75	0.85
105	1.5	0.8	90	1.5	0.6	65	1.75	0.6	120	1.75	0.7	115	1.5	0.7	130	1.75	0.8	135	2	0.95	130	1.75	0.9	140	2	0.95
105	1.5	0.75	90	1.5	0.6	80	1.75	0.7	125	1.75	0.8	120	1.5	0.65	125	1.75	0.8	135	2	1	135	2	1	135	2	1.05
85	1.5	0.75	95	1.5	0.6	75	1.75	0.6	115	1.5	0.75	120	1.5	0.7	125	1.75	0.8	135	2	1	135	2	1.1	140	2	0.95
115	1.5	0.85	90	1.5	0.6	70	1.75	0.6	125	1.75	0.8	120	1.5	0.7	125	1.75	0.75	135	1.75	0.95	130	2	1.05	135	2	1
85	1.5	0.75	85	1.5	0.6	60	1.75	0.6	115	1.75	0.75	120	1.5	0.7	75	1.75	0.6	140	2	1.05	130	1.75	0.85	140	2	1
85	1.5	0.65	90	1.5	0.6	65	1.75	0.6	130	1.75	0.8	120	1.5	0.65	125	1.75	0.75	135	2	1	130	2	1.05	140	2	0.95
85	1.5	0.75	95	1.5	0.6	70	1.75	0.6	125	1.75	0.8	115	1.5	0.6	130	1.75	0.8	135	1.75	0.9	135	2	1.05	125	2	0.95
110	1.5	0.85	100	1.5	0.6	65	1.75	0.6	120	1.5	0.75	115	1.5	0.65	120	1.75	0.75	135	1.75	0.95	130	2	1.05	135	1.75	0.85
85	1.5	0.7	100	1.5	0.6	75	1.75	0.65	135	1.75	0.85	115	1.5	0.65	80	1.75	0.6	140	1.75	0.95	135	2	1.05	140	1.75	0.85
85	1.5	0.7	100	1.5	0.65	65	2	0.7	125	1.75	0.7	125	1.5	0.7	85	1.75	0.6	135	2	0.95	135	2	1.05	135	1.75	0.75
90	1.5	0.75	105	1.5	0.6	65	1.75	0.6	125	1.75	0.8	120	1.5	0.65	120	1.75	0.75	130	1.75	0.9	130	2	1.05	140	2	0.95
90	1.5	0.8	100	1.5	0.6	70	1.75	0.65	120	1.75	0.75	120	1.5	0.7	120	1.75	0.8	135	2	1	130	2	1.1	140	2	0.95
115	1.5	0.9	90	1.5	0.6	70	1.75	0.6	125	1.5	0.8	120	1.5	0.65	120	1.75	0.75	135	1.75	0.95	130	2	0.95	140	2	0.95
85	1.5	0.7	95	1.5	0.6	80	1.75	0.6	130	1.75	0.8	115	1.5	0.65	125	1.75	0.8	135	2	0.95	135	2	1.05	135	2	0.95
85	1.5	0.7	85	1.5	0.6	70	1.75	0.6	115	1.75	0.75	115	1.5	0.7	80	1.75	0.6	135	1.75	0.95	135	2	1	135	2	0.95
85	1.5	0.75	100	1.5	0.65	60	1.75	0.6	120	1.75	0.75	120	1.5	0.6	130	1.75	0.85	140	2	1	130	1.75	0.95	135	2	0.95
90	1.5	0.75	90	1.5	0.6	70	1.75	0.6	120	1.75	0.75	115	1.5	0.6	80	1.75	0.6	135	2	1.05	135	2	1.1	135	2	1.05
55	1.5	0.6	100	1.75	0.65	65	1.75	0.6	130	1.5	0.85	120	1.5	0.65	135	1.75	0.85	140	2	1	135	2	1.15	130	2	1
115	1.5	0.9	100	1.5	0.6	80	1.75	0.7	120	1.75	0.7	115	1.5	0.65	125	1.75	0.75	135	1.75	0.95	130	2	1.05	135	2	1.05
95	1.5	0.75	95	1.5	0.6	80	1.75	0.65	115	1.5	0.75	115	1.5	0.7	125	1.75	0.7	135	1.75	0.9	130	2	1.1	135	2	0.95
85	1.5	0.75	90	1.5	0.6	70	1.75	0.6	120	1.75	0.8	115	1.5	0.65	125	1.75	0.8	135	2	1.05	130	2	1	140	2.25	1.2
90	1.5	0.7	100	1.5	0.6	65	1.75	0.6	115	1.75	0.7	120	1.5	0.7	130	1.75	0.8	135	2	1	130	1.75	0.9	140	2	1.05
110	1.5	0.85	105	1.5	0.65	70	1.75	0.65	120	1.75	0.8	115	1.5	0.65	125	1.75	0.85	135	2	1.05	130	1.75	0.95	135	2	0.95
115	1.5	0.9	95	1.5	0.6	70	1.75	0.65	120	1.75	0.7	120	1.5	0.65	125	1.75	0.75	135	1.75	0.9	135	2	1.1	135	1.75	0.85
115	1.5	0.85	95	1.5	0.6	80	1.75	0.65	120	1.5	0.7	120	1.5	0.7	125	1.75	0.75	135	1.75	0.85	130	1.75	0.85	140	2	1
95	1.5	0.65	100	1.5	0.6	65	1.75	0.6	115	1.75	0.75	115	1.5	0.6	80	1.75	0.6	135	1.75	0.9	130	1.75	0.85	140	2	1.1
95	1.5	0.75	95	1.5	0.6	70	1.75	0.6	125	1.5	0.8	120	1.5	0.65	125	1.75	0.8	135	1.75	0.85	130	1.75	0.9	135	2	0.95
85	1.5	0.75	95	1.5	0.6	70	1.75	0.6	120	1.75	0.75	115	1.5	0.6	75	1.75	0.6	140	2	1	130	2	0.95	140	2	0.95
115	1.5	0.95	100	1.5	0.6	60	1.75	0.6	120	1.75	0.8	120	1.5	0.6	120	1.75	0.8	135	2	1	130	1.75	0.9	135	2	1.05
115	1.5	0.85	90	1.5	0.6	70	1.75	0.6	120	1.5	0.75	115	1.5	0.65	130	1.75	0.75	135	2	1	130	2	1	140	2	0.95
110	1.5	0.8	90	1.5	0.6	65	1.75	0.6	120	1.75	0.7	120	1.5	0.65	115	1.75	0.8	135	1.75	0.9	130	1.75	0.9	135	2	0.95
85	1.5	0.75	100	1.5	0.6	60	1.75	0.6	130	1.5	0.75	115	1.5	0.6	130	1.75	0.8	135	1.75	0.9	130	2	1	155	2	1.1
90	1.5	0.75	85	1.5	0.6	70	1.75	0.65	130	1.75	0.85	120	1.5	0.7	80	1.75	0.6	140	1.75	1	130	2	0.95	135	2	0.95
115	1.5	0.95	95	1.5	0.6	70	1.75	0.6	125	1.75	0.8	120	1.5	0.7	130	1.75	0.85	135	1.75	0.95	135	2	1.1	135	2	0.95
115	1.5	0.8	105	1.5	0.6	65	1.75	0.65	120	1.75	0.8	115	1.5	0.65	125	1.75	0.8	135	2	1	130	1.75	0.85	140	2	1
110	1.5	0.9	90	1.5	0.6	60	1.75	0.6	125	1.5	0.85	115	1.5	0.65	80	1.75	0.6	135	1.75	0.9	130	1.75	0.85	140	2	0.95
105	1.5	0.8	90	1.5	0.6	65	2	0.65	125	1.75	0.7	110	1.5	0.6	125	1.75	0.85	135	1.75	0.9	130	2	1	135	2	1
90	1.5	0.75	100	1.5	0.6	65	1.75	0.6	110	1.75	0.7	120	1.5	0.65	130	1.75	0.85	135	1.75	0.9	130	1.75	0.85	135	2	0.9
85	1.5	0.75	105	1.5	0.6	70	1.75	0.65	135	1.5	0.85	120	1.5	0.7	130	1.75	0.85	135	2	1	130	2	1.05	135	2	0.95
55	1.75	0.6	85	1.5	0.6	60	1.75	0.55	130	1.75	0.8	120	1.5	0.7	85	1.75	0.6	135	2	1	130	2	1	135	2	0.9
95	1.5	0.75	90	1.5	0.6	65	1.75	0.6	125	1.75	0.8	120	1.5	0.7	125	1.75	0.75	135	1.75	0.9	135	2	1	135	2	0.95
100	1.5	0.75	80	1.5	0.6	70	1.75	0.6	110	1.75	0.75	115	1.5	0.65	125	1.75	0.8	135	1.75	0.9	130	1.75	0.9	140	2	0.9
85	1.5	0.7	100	1.5	0.6	70	1.75	0.6	135	1.75	0.9	120	1.5	0.7	125	1.75	0.75	135	1.75	0.9	130	1.75	0.9	140	2	0.95
85	1.5	0.75	80	1.5	0.6	60	1.75	0.6	115	1.75	0.7	120	1.5	0.7	130	1.75	0.85	135	1.75	0.95	130	1.75	0.95	135	2	0.95
85	1.5	0.75	100	1.5	0.6	75	1.75	0.6	135	1.75	0.8	115	1.5	0.6	120	1.75	0.75	135	1.75	0.95	130	2	0.95	140	2	1.1
110	1.5	0.9	90	1.5	0.6	70	1.75	0.65	125	1.75	0.8	110	1.5	0.6	130	1.75	0.8	140	2	1.1	130	1.75	0.85	140	2	0.95
80	1.5	0.7	100	1.5	0.6	65	1.75	0.6	130	1.5	0.75	115	1.5	0.65	125	1.75	0.75	135	2	1.1	130	2	1	135	2	1
95	1.5	0.75	95	1.5	0.6	65	2	0.7	130	1.5	0.85	115	1.5	0.65	130	1.75	0.8	135	2	0.95	135	2	1.05	135	1.75	0.8
90	1.5	0.75	90	1.5	0.6	75	1.75	0.6	135	1.75	0.85	115	1.5	0.65	130	1.75	0.8	140	2	1	130	2	1.05	135	1.75	0.85
90	1.5	0.75	105	1.5	0.6	75	1.75	0.6	115	1.75	0.75	115	1.5	0.6	130	1.75	0.75	130	1.75	0.8	130	1.75	0.9	135	2	1.05
85	1.5	0.75	100	1.5	0.6	65	1.75	0.6	130	1.75	0.85	115	1.5	0.65	125	1.75	0.8	135	1.75	0.95	130	2	1.05	135	2	0.95
110	1.5	0.75	95	1.75	0.7	70	1.75	0.65	125	1.75	0.8	115	1.5	0.65	70	1.75	0.55	135	2	1.05	130	2	1	135	2	1
110	1.5	0.75	105	1.5	0.6	80	1.75	0.65	130	1.75	0.8	110	1.5	0.6	80	1.75	0.6	135	2	1	130	2	0.95	140	2	1.05
90	1.5	0.75	95	1.5	0.6	70	1.75	0.6	135	1.75	0.9	125	1.5	0.7	125	1.75	0.75	135	1.75	0.95	135	2	1.1	135	2	1
110	1.5	0.85	95	1.5	0.6	75	1.75	0.65	120	1.75	0.8	115	1.5	0.7	115	1.75	0.75	135	1.75	0.95	130	2	1	140	2	1
85	1.5	0.65	90	1.5	0.6	65	1.75	0.65	130	1.75	0.85	125	1.5	0.75	120	1.75	0.75	140	2	1.05	130	2	1.05	130	2	0.95
85	1.5	0.75	100	1.5	0.6	60	1.75	0.6	135	1.75	0.9	110	1.5	0.6	120	1.75	0.75	135	1.75	0.9	135	2	1.05	140	2	0.95
110	1.5	0.85	95	1.5	0.6	60	1.75	0.6	130	1.75	0.8	115	1.5	0.65	125	1.75	0.75	135	1.75	0.95	130	2	1	140	2	1
85	1.5	0.75	90	1.5	0.6	70	1.75	0.6	130	1.75	0.8	115	1.5	0.65	120	1.75	0.8	135	2	1	130	1.75	0.9	135	2	0.95
90	1.5	0.7	90	1.5	0.6	70	1.75	0.6	120	1.75	0.7	115	1.5	0.65	120	1.75	0.75	135	1.75	0.9	130	2	1	135	2	0.95
85	1.5	0.75	95	1.5	0.6	65	1.75	0.6	120	1.75	0.7	120	1.5	0.65	115	1.75	0.8	135	1.75	0.8	135	2	1	140	2	1.1
110	1.5	0.85	95	1.5	0.6	80	1.75	0.65	115	1.75	0.75	120	1.5	0.7	125	1.75	0.75	135	2	1.05	130	2	1	135	2	1
90	1.5	0.7	100	1.5	0.6	65	1.75	0.6	120	1.75	0.7	120	1.5	0.7	125	1.75	0.8	130	1.75	0.85	130	2	0.95	140	2.25	1.15
85	1.5	0.7	90	1.5	0.6	65	1.75	0.65	130	1.75	0.85	120	1.5	0.7	125	1.75	0.8	135	1.75	0.9	130	2	1	140	2	1.05
115	1.5	0.95	95	1.5	0.6	70	1.75	0.65	125	1.75	0.8	120	1.5	0.7	120	1.75	0.8	135	2	1	130	2	1	140	2	1
85	1.5	0.75	80	1.5	0.6	70	1.75	0.65	135	1.75	0.85	115	1.5	0.65	120	1.75	0.75	135	1.75	0.95	130	2	1	140	2	1
110	1.5	0.95	80	1.5	0.6	65	1.75	0.6	130	1.75	0.9	120	1.5	0.7	130	1.75	0.8	135	2	1.05	130	1.75	0.9	140	2	0.95
115	1.5	0.9	100	1.5	0.6	65	1.75	0.6	125	1.75	0.8	120	1.5	0.7	125	1.75	0.8	135	2	1.1	130	1.75	0.9	135	2	0.95
90	1.5	0.75	95	1.5	0.6	70	1.75	0.6	130	1.75	0.7	120	1.5	0.65	130	1.75	0.8	135	2	1.05	130	1.75	0.9	135	2	1.05
115	1.5	0.95	100	1.5	0.6	75	1.75	0.65	130	1.75	0.85	120	1.5	0.7	80	1.75	0.6	135	2	1.05	135	2	1.1	140	1.75	0.85
120	1.5	0.75	95	1.5	0.6	70	1.75	0.65	115	1.5	0.75	120	1.5	0.7	120	1.75	0.8	135	1.75	0.9	135	2	1	135	1.75	0.8
80	1.5	0.65	95	1.5	0.6	70	1.75	0.65	130	1.75	0.8	120	1.5	0.7	115	1.75	0.7	135	2	1	130	2	1	135	1.75	0.85
110	1.5	0.75	95	1.5	0.6	55	1.75	0.6	115	1.75	0.75	115	1.5	0.65	80	1.75	0.6	135	1.75	0.9	135	2	1.05	140	2	1
85	1.5	0.7	95	1.5	0.6	80	1.75	0.65	135	1.75	0.9	120	1.5	0.65	80	1.75	0.6	135	2	1	130	1.75	0.95	140	2	1
90	1.5	0.7	100	1.5	0.6	55	1.75	0.6	130	1.75	0.85	120	1.5	0.7	80	1.75	0.6	135	1.75	0.9	130	2	1.05	135	2	0.95
85	1.5	0.7	90	1.5	0.6	70	1.75	0.65	130	1.75	0.85	120	1.5	0.7	130	1.75	0.8	135	2	1	130	2	1.15	140	2	1
85	1.5	0.75	90	1.5	0.6	60	1.75	0.6	110	1.75	0.7	115	1.5	0.65	120	1.75	0.85	135	1.75	0.9	130	2	1	135	2	1
120	1.5	0.95	100	1.5	0.6	60	1.75	0.6	125	1.75	0.8	120	1.5	0.7	115	1.75	0.8	135	1.75	0.95	130	2	0.95	140	2	1
90	1.5	0.75	105	1.5	0.65	75	1.75	0.65	120	1.5	0.8	115	1.5	0.65	80	1.75	0.6	135	1.75	0.8	135	2	1	140	2	1
85	1.5	0.75	105	1.5	0.6	60	1.75	0.6	120	1.75	0.75	120	1.5	0.7	130	1.75	0.8	135	2	1.05	130	2	1.1	140	2	1.05
90	1.5	0.7	90	1.5	0.6	70	1.75	0.6	120	1.75	0.7	115	1.5	0.65	125	1.75	0.75	135	1.75	0.95	135	2	1	135	2	1
115	1.5	0.95	90	1.5	0.6	70	1.75	0.6	135	1.5	0.8	115	1.5	0.7	80	1.75	0.6	135	1.75	0.95	130	1.75	0.95	135	2	1
80	1.5	0.7	95	1.5	0.6	70	1.75	0.65	115	1.75	0.7	115	1.5	0.65	125	1.75	0.75	135	1.75	0.8	130	2	1.05	140	2	1.05
90	1.5	0.7	95	1.5	0.6	65	1.75	0.6	135	1.75	0.85	120	1.5	0.7	120	1.75	0.75	135	1.75	0.95	130	1.75	0.85	140	2	1.05
90	1.5	0.7	80	1.5	0.6	70	2	0.75	120	1.75	0.7	120	1.5	0.65	120	1.75	0.75	135	1.75	0.9	130	1.75	0.9	145	2	1
90	1.5	0.7	95	1.5	0.6	60	1.75	0.6	135	1.75	0.9	120	1.5	0.7	80	1.75	0.6	135	1.75	0.85	130	1.75	0.9	135	2	0.95
85	1.5	0.75	80	1.5	0.6	70	1.75	0.6	125	1.75	0.8	115	1.5	0.6	125	1.75	0.8	140	2	1.05	135	2	1.1	140	2	1
90	1.5	0.75	100	1.5	0.6	60	1.75	0.6	125	1.75	0.8	115	1.5	0.7	125	1.75	0.8	135	1.75	0.9	130	2	1	140	1.75	0.85
85	1.5	0.75	100	1.5	0.65	65	1.75	0.6	120	1.75	0.8	120	1.5	0.65	120	1.75	0.8	135	1.75	0.95	130	1.75	0.9	135	1.75	0.8
95	1.5	0.7	95	1.5	0.6	60	1.75	0.6	120	1.75	0.75	120	1.5	0.65	80	1.75	0.6	135	2	0.95	130	1.75	0.9	135	2	1.05
115	1.5	0.9	100	1.5	0.6	70	1.75	0.6	135	1.75	0.85	125	1.5	0.7	120	1.75	0.7	135	2	0.95	135	2	1	140	2	0.95
110	1.5	0.85	85	1.5	0.6	70	1.75	0.6	125	1.75	0.8	115	1.5	0.7	130	1.75	0.8	135	2	1.05	130	1.75	0.95	140	1.75	0.85
120	1.5	0.95	85	1.5	0.6	60	1.75	0.6	120	1.75	0.75	120	1.5	0.65	130	1.75	0.9	135	2	0.95	130	2	1.05	135	2	0.9
100	1.5	0.75	90	1.5	0.6	65	1.75	0.6	135	1.75	0.8	110	1.5	0.6	125	1.75	0.8	140	2	1	130	2	1.05	135	2	1.05
110	1.5	0.8	90	1.5	0.6	55	1.75	0.55	120	1.75	0.7	120	1.5	0.7	120	1.75	0.75	135	1.75	0.9	130	1.75	0.95	135	2	1
85	1.5	0.75	105	1.5	0.6	75	1.75	0.6	120	1.75	0.8	120	1.5	0.7	125	1.75	0.75	135	1.75	0.95	135	2	1.1	140	2	0.95
85	1.5	0.7	100	1.5	0.6	75	1.75	0.6	125	1.75	0.8	115	1.5	0.6	130	1.75	0.85	135	1.75	0.9	135	2	1.05	135	2	0.95
85	1.5	0.7	100	1.5	0.6	75	1.75	0.6	120	1.75	0.7	120	1.5	0.7	120	1.75	0.75	130	1.75	0.85	130	1.75	0.9	135	2	0.95
110	1.5	0.75	100	1.5	0.6	80	1.75	0.7	125	1.75	0.75	115	1.5	0.6	130	1.75	0.8	135	2	1.05	130	1.75	0.9	135	2	0.95
85	1.5	0.75	90	1.5	0.6	75	1.75	0.65	125	1.75	0.7	115	1.5	0.65	125	1.75	0.75	140	1.75	0.95	130	2	1.1	135	2	0.95
85	1.5	0.75	90	1.5	0.6	70	2	0.65	125	1.75	0.7	115	1.5	0.65	120	1.75	0.75	135	2	0.95	130	2	1	135	1.75	0.75
95	1.5	0.7	95	1.5	0.6	65	1.75	0.6	115	1.75	0.75	120	1.5	0.7	120	1.75	0.75	135	2	1.05	130	1.75	0.9	135	2	0.95
95	1.5	0.75	100	1.5	0.6	95	1.75	0.75	130	1.75	0.85	115	1.5	0.6	80	1.75	0.6	140	2	1.1	135	2	1.05	140	2	0.95
100	1.5	0.7	100	1.5	0.6	65	1.75	0.6	130	1.5	0.85	115	1.5	0.6	125	1.75	0.75	135	1.75	0.9	125	1.75	0.85	140	2	0.95
110	1.5	0.8	105	1.5	0.6	70	1.75	0.6	125	1.75	0.8	120	1.5	0.65	125	2	0.9	135	2	0.95	130	1.75	0.95	140	2	0.95
120	1.5	0.85	95	1.5	0.6	65	1.75	0.6	130	1.75	0.8	120	1.5	0.65	120	1.75	0.75	135	1.75	0.9	130	2	1.05	135	1.75	0.85
120	1.5	0.9	95	1.5	0.6	70	1.75	0.6	120	1.75	0.7	120	1.5	0.65	80	1.75	0.6	135	2	1.05	130	1.75	0.85	135	2	0.95
110	1.5	0.75	85	1.5	0.6	65	1.75	0.6	135	1.5	0.95	120	1.5	0.7	70	1.75	0.6	135	2	1	135	2	1.05	135	2	1
55	1.5	0.6	95	1.5	0.6	70	1.75	0.6	120	1.75	0.75	120	1.5	0.7	125	1.75	0.75	135	1.75	0.95	130	1.75	0.85	140	2	1.1
85	1.5	0.7	95	1.5	0.6	70	1.75	0.6	115	1.75	0.7	115	1.5	0.6	125	1.75	0.75	135	2.25	1.2	130	2	1.05	140	2	1
95	1.5	0.75	100	1.5	0.6	65	1.75	0.55	130	1.5	0.85	120	1.5	0.7	120	1.75	0.75	135	1.75	0.95	130	2	1.05	155	2	1.15
110	1.5	0.75	90	1.5	0.65	70	1.75	0.6	115	1.75	0.75	115	1.5	0.7	125	1.75	0.75	135	1.75	0.9	135	2	1.05	135	2	0.95
120	1.5	0.95	90	1.5	0.6	70	1.75	0.65	115	1.75	0.7	115	1.5	0.7	80	1.75	0.6	135	1.75	0.95	135	2	1.1	140	2	0.95
110	1.5	0.8	95	1.5	0.6	65	1.75	0.6	115	1.75	0.75	120	1.5	0.7	75	1.75	0.6	135	2	1	135	2	1.1	155	2	1.15
85	1.5	0.7	95	1.5	0.6	70	1.75	0.65	120	1.75	0.8	115	1.5	0.7	115	1.75	0.75	135	1.75	0.85	130	2	1.05	140	2	0.95
80	1.5	0.7	100	1.5	0.6	65	1.75	0.6	130	1.75	0.85	115	1.5	0.6	130	1.75	0.75	135	1.75	0.85	130	1.75	0.9	135	2	0.95
115	1.5	0.9	105	1.5	0.6	70	1.75	0.6	135	1.75	0.85	120	1.5	0.65	130	1.75	0.75	135	2	1	130	1.75	0.95	135	2	0.95
100	1.5	0.65	100	1.5	0.6	65	1.75	0.6	110	1.75	0.7	120	1.5	0.65	75	1.75	0.6	135	2	1	130	1.75	0.9	135	2	1
120	1.5	0.9	90	1.5	0.6	70	1.75	0.6	120	1.75	0.8	115	1.5	0.6	120	1.75	0.8	135	1.75	0.9	135	2	1.05	140	1.75	0.75
90	1.5	0.75	85	1.5	0.6	70	1.75	0.65	135	1.75	0.8	110	1.5	0.6	120	1.75	0.75	135	1.75	0.95	130	2	1	140	2	0.9
90	1.5	0.75	95	1.5	0.6	65	1.75	0.65	120	1.75	0.7	120	1.5	0.7	125	1.75	0.75	135	2	1.1	130	2	1.1	135	2	0.95
110	1.75	0.95	100	1.5	0.6	75	1.75	0.65	125	1.75	0.8	115	1.5	0.6	125	1.75	0.8	135	1.75	0.85	135	2	1.05	140	1.75	0.85
115	1.5	0.8	80	1.5	0.6	70	1.75	0.65	135	1.5	0.85	115	1.5	0.6	120	1.75	0.7	135	1.75	0.9	130	1.75	0.9	140	2	0.95
110	1.5	0.75	80	1.5	0.6	65	1.75	0.65	120	1.75	0.7	120	1.5	0.7	70	1.75	0.6	135	2	1.05	130	2	1	135	2	0.95
115	1.5	0.95	100	1.5	0.6	80	1.75	0.65	115	1.75	0.75	120	1.5	0.7	125	1.75	0.75	140	2	1.05	135	2	1	140	2	1
90	1.5	0.75	100	1.5	0.6	65	1.75	0.6	135	1.75	0.9	115	1.5	0.6	125	1.75	0.8	130	1.75	0.9	130	2	1	135	1.75	0.8
115	1.5	0.9	95	1.5	0.6	70	1.75	0.65	120	1.75	0.75	120	1.5	0.7	115	1.75	0.75	135	2	1	135	2	1	140	2	0.95
